# Supplementary material for: Investigating the interconnectedness of carbon, fossil energy, and financial markets: A dynamic spillover index approach
Source: PLoS One. 2023 Dec 14;18(12):e0295363. doi: 10.1371/journal.pone.0295363 (PMC10721088; doi:10.1371/journal.pone.0295363)
Supplement: S1 Data — (XLSX) [file pone.0295363.s001.xlsx]

## Sheet: data
date	EUA	SP500	T-BILL	IPE	BRENT	CAC40	FTSE100	DAX	BAA-AAA
2013-01-04	6.14	1466.47	0.07	66.65	111.31	3730.02	6089.84	7776.37	0.93
2013-01-11	5.72	1472.05	0.07	67.44	110.64	3706.02	6121.58	7715.53	0.92
2013-01-18	4.97	1485.98	0.08	67.31	111.89	3741.58	6154.41	7702.23	0.94
2013-01-25	4	1502.96	0.08	66.95	113.28	3778.16	6284.45	7857.97	0.95
2013-02-01	4.21	1513.17	0.06	66.27	116.76	3773.53	6347.24	7833.39	0.95
2013-02-08	4.43	1517.93	0.07	65.86	118.9	3649.5	6263.93	7652.14	0.96
2013-02-15	5.06	1519.79	0.1	66.23	117.66	3660.37	6328.26	7593.51	0.95
2013-02-22	5.07	1515.6	0.13	67.11	114.1	3706.28	6335.7	7661.91	0.94
2013-03-01	4.57	1518.2	0.11	67.25	110.4	3699.91	6378.6	7708.16	0.93
2013-03-08	4.18	1551.18	0.1	68.58	110.85	3840.15	6483.58	7986.47	0.92
2013-03-15	3.71	1560.7	0.09	67.54	109.82	3844.03	6489.65	8042.85	0.91
2013-03-22	4.08	1556.89	0.07	70.78	107.66	3770.29	6392.76	7911.35	0.92
2013-04-05	5.1	1553.28	0.07	68	104.12	3663.48	6249.78	7658.75	0.86
2013-04-12	4.7	1588.85	0.06	68.14	103.11	3729.3	6384.39	7744.77	0.87
2013-04-19	3.11	1555.25	0.05	66.82	99.65	3651.96	6286.59	7459.96	0.84
2013-04-26	3.05	1582.24	0.05	64.72	103.16	3810.05	6426.42	7814.76	0.84
2013-05-03	3.73	1614.42	0.05	64.03	104.19	3912.95	6521.46	8122.29	0.83
2013-05-10	3.33	1633.7	0.04	63.21	103.91	3953.83	6624.98	8278.59	0.83
2013-05-17	3.49	1667.47	0.04	64.74	104.64	4001.27	6723.06	8398	0.82
2013-05-24	3.51	1649.6	0.04	65.64	102.64	3956.79	6654.34	8305.32	0.82
2013-05-31	3.91	1630.74	0.04	65.13	100.39	3948.59	6583.09	8348.84	0.86
2013-06-07	4.07	1643.38	0.04	63.07	104.56	3872.59	6411.99	8254.68	0.87
2013-06-14	4.74	1626.73	0.05	64.74	105.93	3805.16	6308.26	8127.96	0.88
2013-06-21	4.35	1592.43	0.05	63.09	100.91	3658.04	6116.17	7789.24	0.96
2013-06-28	4.18	1606.28	0.04	65.02	102.16	3738.91	6215.47	7959.22	1.03
2013-07-05	4.26	1631.89	0.04	65.38	107.72	3753.85	6375.52	7806	1.05
2013-07-12	4.02	1680.19	0.04	65.48	108.81	3855.09	6544.94	8212.77	1.01
2013-07-19	4.16	1692.09	0.03	65.48	108.07	3925.32	6630.67	8331.57	0.94
2013-07-26	4.3	1691.65	0.03	65.97	107.17	3968.84	6554.79	8244.91	0.92
2013-08-02	4.37	1709.67	0.04	65.15	108.95	4045.65	6647.87	8406.94	0.89
2013-08-09	4.43	1691.42	0.05	65.33	108.22	4076.55	6583.39	8338.31	0.9
2013-08-16	4.34	1655.83	0.05	64.06	110.4	4123.89	6499.99	8391.94	0.88
2013-08-23	4.42	1663.5	0.03	63.75	111.04	4069.47	6492.1	8416.99	0.89
2013-08-30	4.55	1632.97	0.03	65.19	114.01	3933.78	6412.93	8103.15	0.85
2013-09-06	5.32	1655.17	0.02	66.49	116.12	4049.19	6547.33	8275.67	0.81
2013-09-13	5.39	1687.99	0.01	66.41	112.78	4114.5	6583.8	8509.42	0.85
2013-09-20	5.35	1709.91	0.01	66.24	109.22	4203.66	6596.43	8675.73	0.81
2013-09-25	5.37	1692.77	0.02	65.16	108.32	4195.35	6551.53	8665.63	0.83
2013-09-27	5.39	1691.75	0.02	68.51	108.63	4186.77	6512.66	8661.51	0.83
2013-09-30	5.02	1681.55	0.02	67.83	108.37	4143.44	6462.22	8594.4	0.83
2013-10-01	5.14	1695	0.02	67.7	107.94	4196.6	6460.01	8689.14	0.83
2013-10-02	5.27	1693.87	0.02	67.64	109.19	4158.16	6437.5	8629.42	0.82
2013-10-03	5.19	1678.66	0.03	67.93	109	4127.98	6449.04	8597.91	0.83
2013-10-04	5.09	1690.5	0.03	68.24	109.46	4164.25	6453.88	8622.97	0.82
2013-10-07	4.95	1676.12	0.03	69.49	109.68	4165.58	6437.28	8591.58	0.82
2013-10-08	4.85	1655.45	0.05	69.31	110.16	4133.53	6365.83	8555.89	0.81
2013-10-09	4.78	1656.4	0.05	69.74	109.06	4127.05	6337.91	8516.69	0.8
2013-10-10	4.75	1692.56	0.05	69.41	111.8	4218.11	6430.49	8685.77	0.8
2013-10-11	4.6	1703.2	0.08	69.74	111.28	4219.98	6487.19	8724.83	0.8
2013-10-15	4.94	1698.06	0.14	69.33	109.96	4256.02	6549.11	8804.44	0.79
2013-10-16	5.32	1721.54	0.1	68.98	110.86	4243.72	6571.59	8846	0.78
2013-10-17	5.16	1733.15	0.05	68.83	109.11	4239.64	6576.16	8811.98	0.77
2013-10-18	5.11	1744.5	0.04	68.95	109.94	4286.03	6622.58	8865.1	0.76
2013-10-21	4.57	1744.66	0.04	68.9	109.64	4276.92	6654.2	8867.22	0.75
2013-10-22	4.69	1754.67	0.04	68.76	109.97	4295.43	6695.66	8947.46	0.75
2013-10-23	4.6	1746.38	0.04	69.31	107.8	4260.66	6674.48	8919.86	0.75
2013-10-24	4.65	1752.07	0.03	69.4	106.99	4275.69	6713.18	8980.63	0.75
2013-10-25	4.99	1759.77	0.04	69.02	106.93	4272.31	6721.34	8985.74	0.75
2013-10-28	4.8	1762.11	0.04	68.73	109.61	4251.61	6725.82	8978.65	0.75
2013-10-29	5.08	1771.95	0.04	68.47	109.01	4278.09	6774.73	9022.04	0.75
2013-10-30	4.95	1763.31	0.04	71.31	109.86	4274.11	6777.7	9010.27	0.75
2013-10-31	4.8	1756.54	0.04	70	108.84	4299.89	6731.43	9033.92	0.74
2013-11-01	4.61	1761.64	0.04	69.87	105.91	4273.19	6734.74	9007.83	0.75
2013-11-04	4.55	1767.93	0.05	70.2	106.23	4288.59	6763.62	9037.23	0.75
2013-11-05	4.79	1762.97	0.05	70.87	105.33	4253.34	6746.84	9009.11	0.75
2013-11-06	4.77	1770.49	0.05	70.45	105.24	4286.93	6741.69	9040.87	0.76
2013-11-07	4.79	1747.15	0.05	68.79	103.46	4280.99	6697.22	9081.03	0.76
2013-11-08	4.48	1770.61	0.06	70.09	105.12	4260.44	6708.42	9078.28	0.77
2013-11-12	4.64	1767.69	0.08	71.19	105.81	4263.78	6726.79	9076.48	0.77
2013-11-13	4.64	1782	0.08	71.15	107.12	4239.94	6630	9054.83	0.77
2013-11-14	4.58	1790.62	0.08	71.55	108.54	4283.91	6666.13	9149.66	0.76
2013-11-15	4.49	1798.18	0.08	72.38	108.5	4292.23	6693.44	9168.69	0.76
2013-11-18	4.34	1791.53	0.09	72.14	108.47	4320.68	6723.46	9225.43	0.75
2013-11-19	4.42	1787.87	0.08	71.57	106.92	4272.29	6698.01	9193.29	0.75
2013-11-20	4.49	1781.37	0.08	70.52	108.06	4268.37	6681.08	9202.07	0.75
2013-11-21	4.41	1795.85	0.07	70.52	110.08	4253.9	6681.33	9196.08	0.74
2013-11-22	4.43	1804.76	0.07	70.52	111.05	4278.53	6674.3	9219.04	0.75
2013-11-25	4.4	1802.48	0.08	70.52	111	4301.97	6694.62	9299.95	0.74
2013-11-26	4.49	1802.75	0.07	70.52	110.88	4277.57	6636.22	9290.07	0.75
2013-11-27	4.47	1807.23	0.07	70.52	111.31	4293.06	6649.47	9351.13	0.75
2013-11-29	4.36	1805.81	0.06	70.52	109.69	4295.21	6650.57	9405.3	0.74
2013-12-02	4.5	1800.9	0.05	70.52	111.45	4285.81	6595.33	9401.96	0.74
2013-12-03	4.48	1795.15	0.06	70.52	112.62	4172.44	6532.43	9223.4	0.74
2013-12-04	4.48	1792.81	0.06	70.52	111.88	4148.52	6509.97	9140.63	0.75
2013-12-05	4.64	1785.03	0.06	70.52	110.98	4099.91	6498.33	9084.95	0.75
2013-12-06	4.79	1805.09	0.06	70.52	111.61	4129.37	6551.99	9172.41	0.74
2013-12-09	4.9	1808.37	0.07	70.52	109.39	4134.1	6559.48	9195.17	0.73
2013-12-10	5.02	1802.62	0.07	70.52	109.38	4091.14	6523.31	9114.44	0.73
2013-12-11	4.88	1782.22	0.07	70.52	109.7	4086.86	6507.72	9077.11	0.75
2013-12-12	4.9	1775.5	0.07	70.52	108.67	4069.12	6445.25	9017	0.76
2013-12-13	4.8	1775.32	0.07	70.52	108.83	4059.71	6439.96	9006.46	0.75
2013-12-16	4.67	1786.54	0.07	70.52	110.47	4119.88	6522.2	9163.56	0.74
2013-12-17	4.89	1781	0.07	70.52	108.44	4068.64	6486.19	9085.12	0.72
2013-12-18	4.87	1810.65	0.07	70.52	109.63	4109.51	6492.08	9181.75	0.76
2013-12-19	4.93	1809.6	0.06	70.52	110.29	4177.03	6584.7	9335.74	0.79
2013-12-20	4.75	1818.32	0.07	70.52	111.77	4193.77	6606.58	9400.18	0.78
2013-12-23	4.78	1827.99	0.07	70.52	111.56	4215.29	6678.61	9488.82	0.78
2013-12-27	4.92	1841.4	0.07	70.52	112.18	4277.65	6750.87	9589.39	0.82
2013-12-30	4.91	1841.07	0.07	69.64	111.21	4275.71	6731.27	9552.16	0.81
2014-01-02	4.71	1831.98	0.07	68.55	107.78	4227.28	6717.91	9400.04	0.79
2014-01-03	4.69	1831.37	0.07	67.97	106.89	4247.65	6730.67	9435.15	0.79
2014-01-06	4.61	1826.77	0.05	68.35	106.73	4227.54	6730.73	9428	0.77
2014-01-07	4.66	1837.88	0.04	68.25	107.35	4262.68	6755.45	9506.2	0.77
2014-01-08	4.57	1837.49	0.05	68.65	107.15	4260.96	6721.78	9497.84	0.79
2014-01-09	4.5	1838.13	0.04	68.1	106.39	4225.14	6691.34	9421.61	0.72
2014-01-10	4.52	1842.37	0.05	67.35	107.25	4250.6	6739.94	9473.24	0.7
2014-01-13	4.62	1819.2	0.03	66.6	106.75	4263.27	6757.15	9510.17	0.71
2014-01-14	4.81	1838.88	0.04	66.2	106.39	4274.2	6766.86	9540.51	0.72
2014-01-15	4.8	1848.38	0.04	66.5	107.13	4332.07	6819.86	9733.81	0.72
2014-01-16	5.05	1845.89	0.04	66.9	107.09	4319.27	6815.42	9717.71	0.7
2014-01-17	5.05	1838.7	0.05	66.08	106.48	4327.5	6829.3	9742.96	0.7
2014-01-21	5.02	1843.8	0.04	66.12	106.73	4323.87	6834.26	9730.12	0.69
2014-01-22	5.11	1844.86	0.04	65.38	108.27	4324.98	6826.33	9720.11	0.69
2014-01-23	5.01	1828.46	0.04	65.65	107.58	4280.96	6773.28	9631.04	0.68
2014-01-24	5.24	1790.29	0.04	66.5	107.88	4161.47	6663.74	9392.02	0.65
2014-01-27	5.35	1781.56	0.05	64.1	106.69	4144.56	6550.66	9349.22	0.66
2014-01-28	5.5	1792.5	0.05	63.2	107.41	4185.29	6572.33	9406.91	0.64
2014-01-29	5.48	1774.2	0.04	62.75	107.85	4156.98	6544.28	9336.73	0.64
2014-01-30	5.69	1794.19	0.02	62.37	107.95	4180.02	6538.45	9373.48	0.64
2014-01-31	5.5	1782.59	0.02	61.2	106.4	4165.72	6510.44	9306.48	0.64
2014-02-04	5.8	1755.2	0.06	60.05	105.78	4117.45	6449.27	9127.91	0.63
2014-02-05	6.06	1751.64	0.07	60.3	106.25	4117.79	6457.89	9116.32	0.64
2014-02-06	6.43	1773.43	0.07	61.17	107.19	4188.1	6558.28	9256.58	0.63
2014-02-07	6.41	1797.02	0.08	61.2	109.57	4228.18	6571.68	9301.92	0.64
2014-02-10	6.4	1799.84	0.07	60.8	108.63	4237.13	6591.55	9289.86	0.64
2014-02-11	6.24	1819.75	0.05	60.68	108.68	4283.32	6672.66	9478.77	0.64
2014-02-12	6.34	1819.26	0.05	61	108.79	4305.5	6675.03	9540	0.62
2014-02-13	6.37	1829.83	0.03	59.45	108.73	4312.8	6659.42	9596.77	0.63
2014-02-14	6.57	1838.63	0.02	58.65	109.08	4340.14	6663.62	9662.4	0.63
2014-02-18	6.73	1840.76	0.05	58.95	110.46	4330.71	6796.43	9659.78	0.64
2014-02-19	6.9	1828.75	0.06	58.65	110.47	4341.1	6796.71	9660.05	0.64
2014-02-20	6.97	1839.78	0.05	58.35	110.3	4355.49	6812.99	9618.85	0.63
2014-02-21	7.12	1836.25	0.05	58	109.85	4381.06	6838.06	9656.95	0.67
2014-02-24	6.99	1847.61	0.05	57.03	110.64	4419.13	6865.86	9708.94	0.68
2014-02-25	6.21	1845.12	0.05	56.31	109.51	4414.55	6830.5	9699.35	0.69
2014-02-26	6.48	1845.16	0.05	56.61	109.52	4396.91	6799.15	9661.73	0.68
2014-02-27	6.5	1854.29	0.04	57.19	108.96	4396.39	6810.27	9588.33	0.68
2014-02-28	7.06	1859.45	0.05	56.1	109.07	4408.08	6809.7	9692.08	0.69
2014-03-03	6.61	1845.73	0.05	70.52	111.2	4290.87	6708.35	9358.89	0.68
2014-03-04	6.81	1873.91	0.05	70.52	109.3	4395.9	6823.77	9589.15	0.68
2014-03-05	6.77	1873.81	0.06	70.52	107.76	4391.25	6775.42	9542.02	0.68
2014-03-06	6.8	1877.03	0.05	70.52	108.1	4417.04	6788.49	9542.87	0.69
2014-03-07	6.9	1878.04	0.06	59	109	4366.42	6712.67	9350.75	0.68
2014-03-10	6.89	1877.17	0.05	58.47	108.08	4370.84	6689.45	9265.5	0.69
2014-03-11	6.82	1867.63	0.05	57.85	108.55	4349.72	6685.52	9307.79	0.68
2014-03-12	6.5	1868.2	0.05	58.34	108.02	4306.26	6620.9	9188.69	0.69
2014-03-13	6.43	1846.34	0.05	58.53	107.39	4250.51	6553.78	9017.79	0.7
2014-03-14	6.29	1841.13	0.05	58.95	108.57	4216.37	6527.89	9056.41	0.68
2014-03-17	5.87	1858.83	0.06	58.28	106.24	4271.96	6568.35	9180.89	0.69
2014-03-18	5.75	1872.25	0.05	57.8	106.79	4313.26	6605.28	9242.55	0.69
2014-03-19	5.99	1860.77	0.06	56.55	105.85	4308.06	6573.13	9277.05	0.7
2014-03-20	6.01	1872.01	0.06	56.35	106.45	4327.91	6542.44	9296.12	0.69
2014-03-21	6.18	1866.52	0.06	55.75	106.92	4335.28	6557.17	9342.94	0.68
2014-03-24	5.86	1857.44	0.06	55.16	106.81	4276.34	6520.39	9188.77	0.68
2014-03-25	5.85	1865.62	0.05	54.4	106.99	4344.12	6604.89	9338.4	0.67
2014-03-26	5.8	1852.56	0.05	54.6	107.03	4385.15	6605.3	9448.58	0.66
2014-03-27	5.17	1849.04	0.04	53.73	107.83	4379.06	6588.32	9451.21	0.66
2014-03-28	4.34	1857.62	0.04	52.6	108.07	4411.26	6615.58	9587.19	0.67
2014-03-31	4.64	1872.34	0.05	51.8	107.76	4391.5	6598.37	9555.91	0.67
2014-04-01	5.04	1885.52	0.04	50.01	105.62	4426.72	6652.61	9603.71	0.73
2014-04-02	4.82	1890.9	0.02	48.85	104.79	4430.86	6659.04	9623.36	0.73
2014-04-03	4.85	1888.77	0.02	48.4	106.15	4449.33	6649.14	9628.82	0.72
2014-04-04	4.68	1865.09	0.03	48.68	106.72	4484.55	6695.55	9695.77	0.71
2014-04-07	4.97	1845.04	0.03	51.5	105.82	4436.08	6622.84	9510.85	0.7
2014-04-08	4.85	1851.96	0.03	50.9	107.67	4424.83	6590.69	9490.79	0.7
2014-04-09	4.93	1872.18	0.04	51.05	107.98	4442.68	6635.61	9506.35	0.7
2014-04-10	5.11	1833.08	0.04	51.35	107.46	4413.49	6641.97	9454.54	0.65
2014-04-11	5.31	1815.69	0.04	52.35	107.33	4365.86	6561.7	9315.29	0.65
2014-04-14	5.23	1830.61	0.04	53.25	109.07	4384.56	6583.76	9339.17	0.65
2014-04-15	5.53	1842.98	0.04	53.05	108.74	4345.35	6541.61	9173.71	0.64
2014-04-16	5.45	1862.31	0.04	52.25	109.6	4405.66	6584.17	9317.82	0.65
2014-04-17	5.54	1864.85	0.03	50.4	109.53	4431.81	6625.25	9409.71	0.64
2014-04-22	5.67	1879.55	0.03	49.3	109.27	4484.21	6681.76	9600.09	0.64
2014-04-23	5.66	1875.39	0.02	70.52	109.11	4451.08	6674.74	9544.19	0.64
2014-04-24	5.71	1878.61	0.01	70.52	110.33	4479.54	6703	9548.68	0.64
2014-04-25	5.06	1863.4	0.03	49.15	109.58	4443.63	6685.69	9401.55	0.63
2014-04-28	5.2	1869.43	0.03	48.1	108.12	4460.53	6700.16	9446.36	0.63
2014-04-29	5.41	1878.33	0.02	47.64	108.98	4497.68	6769.91	9584.12	0.62
2014-05-02	5.18	1881.14	0.02	47.25	108.59	4458.17	6822.42	9556.02	0.62
2014-05-06	5.22	1867.72	0.03	45.55	107.06	4428.07	6798.56	9467.53	0.63
2014-05-07	5.12	1878.21	0.03	47.3	108.13	4446.44	6796.44	9521.3	0.62
2014-05-08	5.13	1875.63	0.03	46.19	108.04	4507.24	6839.25	9607.4	0.62
2014-05-09	5.24	1878.48	0.03	46.3	107.89	4477.28	6814.57	9581.45	0.62
2014-05-12	5.3	1896.65	0.03	46.51	108.41	4493.65	6851.75	9702.46	0.62
2014-05-13	5.28	1897.45	0.03	47.35	109.24	4505.02	6873.08	9754.43	0.62
2014-05-14	5.1	1888.53	0.03	46.85	110.19	4501.04	6878.49	9754.39	0.62
2014-05-15	4.77	1870.85	0.03	46.45	110.44	4444.93	6840.89	9656.05	0.64
2014-05-16	4.79	1877.86	0.03	46.45	109.75	4456.28	6855.81	9629.1	0.63
2014-05-19	4.69	1885.08	0.03	46.3	109.37	4469.76	6844.55	9659.39	0.61
2014-05-20	4.84	1872.83	0.03	46.3	109.69	4452.35	6802	9639.08	0.6
2014-05-21	5.12	1888.03	0.04	44.55	110.55	4469.03	6821.04	9697.87	0.61
2014-05-22	5.16	1892.49	0.03	46.5	110.36	4478.21	6820.56	9720.91	0.58
2014-05-23	5.12	1900.53	0.04	46.52	110.54	4493.15	6815.75	9768.01	0.59
2014-05-27	5.17	1911.91	0.04	45.45	110.02	4530.51	6871.29	9938.9	0.54
2014-05-28	5.2	1909.78	0.04	44.85	109.81	4531.63	6851.22	9939.17	0.54
2014-05-29	5.2	1920.03	0.04	44.34	109.97	4530.51	6871.29	9938.9	0.54
2014-05-30	5.05	1923.57	0.04	44.2	109.41	4519.57	6844.51	9943.27	0.54
2014-06-02	5.14	1924.97	0.04	42.82	108.83	4515.89	6864.1	9950.12	0.54
2014-06-03	5.43	1924.24	0.04	42.35	108.82	4503.69	6836.3	9919.74	0.54
2014-06-04	5.39	1927.88	0.04	40.91	108.4	4501	6818.63	9926.67	0.56
2014-06-05	5.54	1940.46	0.04	40.55	108.79	4548.73	6813.49	9947.83	0.56
2014-06-06	5.44	1949.44	0.04	39.6	108.61	4581.12	6858.21	9987.19	0.55
2014-06-09	5.53	1951.27	0.04	40.25	109.99	4589.12	6875	10008.6	0.55
2014-06-10	5.49	1950.79	0.04	40.05	109.52	4595	6873.55	10028.8	0.54
2014-06-11	5.36	1943.89	0.04	40.55	109.95	4555.11	6838.87	9949.81	0.54
2014-06-12	5.55	1930.11	0.04	40.39	113.02	4554.4	6843.11	9938.7	0.54
2014-06-13	5.66	1936.16	0.04	42	113.41	4543.28	6777.85	9912.87	0.53
2014-06-16	5.63	1937.78	0.04	42.55	112.94	4510.05	6754.64	9883.98	0.54
2014-06-17	5.7	1941.99	0.04	41	113.45	4536.07	6766.77	9920.32	0.54
2014-06-18	5.65	1956.98	0.03	40.45	114.26	4530.37	6778.56	9930.33	0.54
2014-06-19	5.54	1959.48	0.02	40.15	115.06	4563.04	6808.11	10004	0.53
2014-06-20	5.65	1962.87	0.02	40.05	114.81	4541.34	6825.2	9987.24	0.57
2014-06-23	5.79	1962.61	0.03	39.43	114.12	4515.57	6800.56	9920.92	0.57
2014-06-24	5.74	1949.98	0.03	48.63	114.46	4518.34	6787.07	9938.08	0.55
2014-06-25	5.71	1959.53	0.03	48.4	114	4460.6	6733.62	9867.75	0.55
2014-06-26	5.7	1957.22	0.04	48	113.21	4439.63	6735.12	9804.9	0.56
2014-06-27	5.76	1960.96	0.03	48.4	113.3	4436.99	6757.77	9815.17	0.57
2014-06-30	5.81	1960.23	0.04	39.29	112.36	4422.84	6743.94	9833.07	0.56
2014-07-01	6.01	1973.32	0.02	70.52	112.29	4461.12	6802.92	9902.41	0.55
2014-07-02	6.07	1974.62	0.02	70.52	111.24	4444.72	6816.37	9911.27	0.57
2014-07-03	5.99	1985.44	0.01	70.52	111	4489.88	6865.21	10029.4	0.58
2014-07-07	5.54	1977.65	0.04	70.52	110.24	4405.76	6823.51	9906.07	0.57
2014-07-08	5.73	1963.71	0.03	70.52	108.94	4342.53	6738.45	9772.67	0.58
2014-07-09	5.79	1972.83	0.03	70.52	108.28	4359.84	6718.04	9808.2	0.58
2014-07-10	5.66	1964.68	0.02	70.52	108.67	4301.26	6672.37	9659.13	0.56
2014-07-11	5.72	1967.57	0.02	70.52	106.66	4316.5	6690.17	9666.34	0.56
2014-07-14	5.86	1977.1	0.03	37.35	106.98	4350.04	6746.14	9783.01	0.57
2014-07-15	5.92	1973.28	0.02	37.1	106.02	4305.31	6710.45	9719.41	0.57
2014-07-16	6.02	1981.57	0.02	37.01	105.85	4369.06	6784.67	9859.27	0.57
2014-07-17	6.13	1958.12	0.02	39.63	107.89	4316.12	6738.32	9753.88	0.58
2014-07-18	5.98	1978.22	0.02	38.14	107.24	4335.31	6749.45	9720.02	0.57
2014-07-21	6.04	1973.63	0.03	37.5	107.68	4304.74	6728.44	9612.05	0.58
2014-07-22	6.15	1983.53	0.03	37.43	107.33	4369.52	6795.34	9734.33	0.58
2014-07-23	6.15	1987.01	0.03	38.38	108.03	4376.32	6798.15	9753.56	0.56
2014-07-24	6.03	1987.98	0.03	38.93	107.07	4410.65	6821.46	9794.06	0.55
2014-07-25	6.11	1978.34	0.03	43.5	108.39	4330.55	6791.55	9644.01	0.55
2014-07-28	6.17	1978.91	0.04	44.6	107.57	4344.77	6788.07	9598.17	0.59
2014-07-29	6.02	1969.95	0.02	42.7	107.72	4365.58	6807.75	9653.63	0.59
2014-07-30	6.11	1970.07	0.04	41.3	106.51	4312.3	6773.44	9593.68	0.59
2014-07-31	6.19	1930.67	0.03	41.83	106.02	4246.14	6730.11	9407.48	0.6
2014-08-01	6.26	1925.15	0.03	40.45	104.84	4202.78	6679.18	9210.08	0.57
2014-08-04	6.22	1938.99	0.04	39.75	105.41	4217.22	6677.52	9154.14	0.57
2014-08-05	6.18	1920.21	0.03	40.24	104.61	4232.88	6682.48	9189.74	0.59
2014-08-06	6.19	1920.24	0.03	40.36	104.59	4207.14	6636.16	9130.04	0.59
2014-08-07	5.93	1909.57	0.03	41.11	105.44	4149.83	6597.37	9038.97	0.6
2014-08-08	5.96	1931.59	0.03	41.37	105.02	4147.81	6567.36	9009.32	0.62
2014-08-11	6.11	1936.92	0.04	41.65	104.68	4197.7	6632.82	9180.74	0.62
2014-08-12	6.09	1933.75	0.03	41.05	103.02	4162.16	6632.42	9069.47	0.61
2014-08-13	6.21	1946.72	0.04	42.15	104.28	4194.79	6656.68	9198.88	0.63
2014-08-14	6.21	1955.18	0.04	43.05	102.01	4205.43	6685.26	9225.1	0.63
2014-08-15	6.36	1955.06	0.03	44.6	103.53	4174.36	6689.08	9092.6	0.63
2014-08-18	6.32	1971.74	0.03	42.72	101.6	4230.65	6741.25	9245.33	0.64
2014-08-19	6.43	1981.6	0.03	42.7	101.56	4254.45	6779.31	9334.28	0.62
2014-08-20	6.41	1986.51	0.04	41.22	102.28	4240.79	6755.48	9314.57	0.62
2014-08-21	6.34	1992.37	0.02	41.2	102.63	4292.93	6777.66	9401.53	0.61
2014-08-22	6.35	1988.4	0.03	42.15	102.29	4252.8	6775.25	9339.17	0.63
2014-08-26	6.29	2000.02	0.03	49.08	102.5	4393.41	6822.76	9588.15	0.62
2014-08-27	6.35	2000.12	0.04	48.65	102.72	4395.26	6830.66	9569.71	0.62
2014-08-28	6.43	1996.74	0.03	50.4	102.46	4366.04	6805.8	9462.56	0.63
2014-08-29	6.38	2003.37	0.03	51.4	103.19	4381.04	6819.75	9470.17	0.63
2014-09-02	6.38	2002.28	0.03	50.85	100.34	4378.33	6829.17	9507.02	0.67
2014-09-03	6.32	2000.72	0.03	50.82	102.77	4421.87	6873.58	9626.49	0.67
2014-09-04	6.11	1997.65	0.03	51.25	101.83	4494.94	6877.97	9724.26	0.67
2014-09-05	6.26	2007.71	0.03	50.75	100.82	4486.49	6855.1	9747.02	0.65
2014-09-08	6.27	2001.54	0.02	50.98	100.2	4474.93	6834.77	9758.03	0.66
2014-09-09	6.12	1988.44	0.02	49.52	99.16	4452.37	6829	9710.7	0.66
2014-09-10	6.08	1995.69	0.02	49.9	98.04	4450.79	6830.11	9700.17	0.67
2014-09-11	6.1	1997.45	0.02	49.9	98.08	4440.9	6799.62	9691.28	0.67
2014-09-12	6.04	1985.54	0.02	50	97.11	4441.7	6806.96	9651.13	0.67
2014-09-15	5.91	1984.13	0.02	51.73	96.65	4428.63	6804.21	9659.63	0.67
2014-09-16	5.79	1998.98	0.02	50.96	99.05	4409.15	6792.24	9632.93	0.68
2014-09-17	5.88	2001.57	0.02	50.9	98.97	4431.41	6780.9	9661.5	0.69
2014-09-18	5.97	2011.36	0.02	51.7	97.7	4464.7	6819.29	9798.13	0.69
2014-09-19	6.01	2010.4	0.02	51.4	98.39	4461.22	6837.92	9799.26	0.69
2014-09-22	5.98	1994.29	0.01	50.9	96.97	4442.55	6773.63	9749.54	0.69
2014-09-23	5.65	1982.77	0.01	49.98	96.85	4359.35	6676.08	9595.03	0.7
2014-09-24	5.8	1998.3	0.02	50.35	96.95	4413.72	6706.27	9661.97	0.71
2014-09-25	5.8	1965.99	0.01	51.05	97	4355.28	6639.71	9510.01	0.73
2014-09-26	5.91	1982.85	0.01	55.51	97	4394.75	6649.39	9490.55	0.75
2014-09-29	5.75	1977.8	0.02	56	97.2	4358.07	6646.6	9422.91	0.75
2014-09-30	5.82	1972.29	0.02	55.5	94.67	4416.24	6622.72	9474.3	0.76
2014-10-01	5.79	1946.16	0.02	56.85	94.16	4365.27	6557.52	9382.03	0.78
2014-10-02	5.67	1946.17	0.01	56.2	93.42	4242.67	6446.39	9195.68	0.77
2014-10-06	5.66	1964.82	0.02	54.9	92.79	4286.52	6563.65	9209.51	0.75
2014-10-07	5.72	1935.1	0.02	54.65	92.11	4209.14	6495.58	9086.21	0.75
2014-10-08	6.03	1968.89	0.01	55.56	91.38	4168.12	6482.24	8995.33	0.75
2014-10-09	6.1	1928.21	0.01	55.52	90.05	4141.45	6431.85	9005.02	0.76
2014-10-10	6.02	1906.13	0.01	54.94	90.21	4073.71	6339.97	8788.81	0.78
2014-10-14	6.07	1877.7	0.02	54.35	85.04	4088.25	6392.68	8825.21	0.79
2014-10-15	6.14	1862.49	0.02	54.5	83.78	3939.72	6211.64	8571.95	0.81
2014-10-16	6.2	1862.76	0.03	55.2	84.47	3918.62	6195.91	8582.9	0.8
2014-10-17	6.12	1886.76	0.02	54.09	86.16	4033.18	6310.29	8850.27	0.79
2014-10-20	6.13	1904.01	0.02	53.7	85.4	3991.24	6267.07	8717.76	0.76
2014-10-21	6.17	1941.28	0.02	53.45	86.22	4081.24	6372.33	8886.96	0.74
2014-10-22	6.21	1927.11	0.02	70.52	84.71	4105.09	6399.73	8940.14	0.74
2014-10-23	6.32	1950.82	0.01	70.52	86.83	4157.68	6419.15	9047.31	0.75
2014-10-24	6.39	1964.58	0.01	53.31	86.13	4128.9	6388.73	8987.8	0.75
2014-10-27	6.27	1961.63	0.02	55.65	85.83	4096.74	6363.46	8902.61	0.76
2014-10-28	6.15	1985.05	0.02	56.1	86.03	4112.67	6402.17	9068.19	0.77
2014-10-29	6.41	1982.3	0.03	56.85	87.12	4110.64	6453.87	9082.81	0.77
2014-10-30	6.41	1994.65	0.01	55.55	86.24	4141.24	6463.55	9114.84	0.83
2014-10-31	6.34	2018.05	0.01	54.15	85.86	4233.09	6546.47	9326.87	0.84
2014-11-03	6.57	2017.81	0.02	70.52	84.78	4194.03	6487.97	9251.7	0.85
2014-11-04	6.47	2012.1	0.03	70.52	82.82	4130.19	6453.97	9166.47	0.85
2014-11-05	6.63	2023.57	0.03	70.52	82.95	4208.42	6539.14	9315.48	0.85
2014-11-06	6.62	2031.21	0.03	70.52	82.86	4227.68	6551.15	9377.41	0.86
2014-11-07	6.75	2031.92	0.03	70.52	83.39	4189.89	6567.24	9291.83	0.87
2014-11-10	6.71	2038.26	0.02	70.52	82.34	4222.82	6611.25	9351.87	0.87
2014-11-12	6.84	2038.25	0.02	70.52	80.38	4179.88	6611.04	9210.96	0.85
2014-11-13	6.78	2039.33	0.02	70.52	77.92	4187.95	6635.45	9248.51	0.85
2014-11-14	6.61	2039.82	0.02	70.52	79.41	4202.46	6654.37	9252.94	0.86
2014-11-17	6.89	2041.32	0.03	70.52	79.31	4226.1	6671.97	9306.35	0.88
2014-11-18	7.01	2051.8	0.02	70.52	78.47	4262.38	6709.13	9456.53	0.88
2014-11-19	7.03	2048.72	0.01	70.52	78.1	4266.19	6696.6	9472.8	0.89
2014-11-20	6.95	2052.75	0.02	70.52	79.33	4234.21	6678.9	9483.97	0.89
2014-11-21	6.99	2063.5	0.01	70.52	80.36	4347.23	6750.76	9732.55	0.86
2014-11-24	7.04	2069.41	0.02	70.52	79.68	4368.44	6729.79	9785.54	0.86
2014-11-25	7.12	2067.03	0.02	70.52	78.33	4382.31	6731.14	9861.21	0.85
2014-11-26	7.19	2072.83	0.02	59.8	77.75	4373.42	6729.17	9915.56	0.85
2014-11-28	7.04	2067.56	0.02	58.3	70.15	4390.18	6722.62	9980.85	0.87
2014-12-01	7.07	2053.44	0.03	57.5	72.54	4377.33	6656.37	9963.51	0.9
2014-12-02	6.85	2066.55	0.03	56.8	70.54	4388.3	6742.1	9934.08	0.89
2014-12-03	6.89	2074.33	0.01	56.05	69.92	4391.86	6716.63	9971.79	0.89
2014-12-04	6.84	2071.92	0.02	56.13	69.64	4323.89	6679.37	9851.35	0.89
2014-12-05	6.66	2075.37	0.02	55.43	69.07	4419.48	6742.84	10087.1	0.89
2014-12-08	6.66	2060.31	0.03	54.7	66.19	4375.48	6672.15	10015	0.92
2014-12-09	6.74	2059.82	0.04	55.55	66.84	4263.94	6529.47	9793.71	0.94
2014-12-10	6.56	2026.14	0.03	54.65	64.24	4227.91	6500.04	9799.73	0.96
2014-12-11	6.74	2035.33	0.03	54.34	63.68	4225.86	6461.7	9862.53	0.98
2014-12-12	6.66	2002.33	0.02	54.47	61.85	4108.93	6300.63	9594.73	1.01
2014-12-15	6.89	1989.63	0.04	70.52	61.06	4005.38	6182.72	9334.01	0.98
2014-12-16	6.91	1972.74	0.03	54.29	59.86	4093.2	6331.83	9563.89	0.97
2014-12-17	6.99	2012.89	0.03	54.14	61.18	4111.91	6336.48	9544.43	0.99
2014-12-18	7.04	2061.23	0.04	54.1	59.27	4249.49	6466	9811.06	0.98
2014-12-19	7.08	2070.65	0.04	53.87	61.38	4241.65	6545.27	9786.96	0.96
2015-02-02	7.13	2020.85	0.02	46.5	54.75	4627.67	6782.55	10828	1
2015-02-03	7.06	2050.03	0.02	46.25	57.91	4677.9	6871.8	10891	0.98
2015-02-04	6.93	2041.51	0.01	46.45	54.16	4696.3	6860.02	10911.3	0.98
2015-02-05	7	2062.52	0.02	48.8	56.57	4703.3	6865.93	10905.4	0.97
2015-02-06	6.95	2055.47	0.02	47.72	57.8	4691.03	6853.44	10846.4	0.98
2015-02-09	6.91	2046.74	0.01	50.2	58.34	4651.08	6837.15	10663.5	0.97
2015-02-10	7.1	2068.59	0.01	49.65	56.43	4695.65	6829.12	10753.8	0.9
2015-02-11	7.23	2068.53	0.01	52.4	54.66	4679.38	6818.17	10752.1	0.9
2015-02-12	7.39	2088.48	0.02	55.41	57.05	4726.2	6828.11	10919.6	0.89
2015-02-13	7.63	2096.99	0.01	53.5	61.52	4759.36	6873.52	10963.4	0.9
2015-02-17	7.47	2100.34	0.02	51.05	62.53	4753.99	6898.13	10895.6	0.89
2015-02-18	7.49	2099.68	0.02	50.3	60.53	4799.03	6898.08	10961	0.87
2015-02-19	7.34	2097.45	0.02	48.75	60.21	4833.28	6888.9	11001.9	0.87
2015-02-20	7.32	2110.3	0.02	49.3	60.22	4830.9	6915.2	11050.6	0.85
2015-02-23	7.7	2109.66	0.02	47.9	58.9	4862.3	6912.16	11130.9	0.84
2015-02-24	7.47	2115.48	0.02	49.4	58.66	4886.44	6949.63	11205.7	0.83
2015-02-25	7.39	2113.86	0.02	52.1	61.63	4882.22	6935.38	11210.3	0.84
2015-02-26	7.06	2110.74	0.03	50.2	60.05	4910.62	6949.73	11327.2	0.83
2015-02-27	7.1	2104.5	0.02	50	62.58	4951.48	6946.66	11401.7	0.82
2015-03-02	6.95	2117.39	0.02	48.48	59.54	4917.32	6940.64	11410.4	0.86
2015-03-03	6.73	2107.78	0.02	47.75	61.02	4869.25	6889.13	11280.4	0.85
2015-03-04	7.02	2098.53	0.01	48.25	60.55	4917.35	6919.24	11390.4	0.85
2015-03-05	6.75	2101.04	0.02	45.8	60.48	4963.51	6961.14	11504	0.87
2015-03-06	6.8	2071.26	0.01	45.8	59.73	4964.35	6911.8	11551	0.88
2015-03-09	6.68	2079.43	0.02	46.78	58.53	4937.2	6876.47	11582.1	0.88
2015-03-10	6.82	2044.16	0.02	46.75	56.39	4881.95	6702.84	11500.4	0.89
2015-03-11	6.76	2040.24	0.03	47.2	57.54	4997.75	6721.51	11806	0.89
2015-03-12	6.41	2065.95	0.03	46.85	57.08	4987.33	6761.07	11799.4	0.89
2015-03-13	6.46	2053.4	0.03	46.7	54.67	5010.46	6740.58	11901.6	0.9
2015-03-16	6.49	2081.19	0.05	46.2	53.44	5061.16	6804.08	12167.7	0.88
2015-03-17	6.73	2074.28	0.05	46.2	53.51	5028.93	6837.61	11980.9	0.88
2015-03-18	6.74	2099.5	0.03	46.9	55.91	5033.42	6945.2	11922.8	0.88
2015-03-19	6.67	2089.27	0.03	46.1	54.43	5037.18	6962.32	11899.4	0.9
2015-03-20	7.04	2108.1	0.01	46.11	55.32	5087.49	7022.51	12039.4	0.89
2015-03-23	7.04	2104.42	0.03	46.39	55.92	5054.52	7037.67	11895.8	0.92
2015-03-24	7.03	2091.5	0.02	47.04	55.11	5088.28	7019.68	12005.7	0.91
2015-03-25	6.97	2061.05	0.04	46.68	56.48	5020.99	6990.97	11865.3	0.94
2015-03-26	6.95	2056.15	0.03	48.37	59.19	5006.35	6895.33	11843.7	0.95
2015-03-27	6.76	2061.02	0.04	48.2	56.41	5034.06	6855.02	11868.3	0.95
2015-03-30	6.88	2086.24	0.04	46.23	56.29	5083.52	6891.43	12086	0.96
2015-03-31	6.92	2067.89	0.03	45.6	55.11	5033.64	6773.04	11966.2	0.97
2015-04-01	7.14	2059.69	0.03	46.92	57.1	5062.22	6809.5	12001.4	0.97
2015-04-02	7.15	2066.96	0.02	47.17	54.95	5074.14	6833.46	11967.4	0.98
2015-04-07	7.11	2076.33	0.02	46.15	59.1	5151.19	6961.77	12123.5	0.98
2015-04-08	7.12	2081.9	0.03	46.1	55.55	5136.86	6937.41	12035.9	0.98
2015-04-09	7.01	2091.18	0.03	46.5	56.57	5208.95	7015.36	12166.4	0.97
2015-04-10	6.94	2102.06	0.02	46.15	57.87	5240.46	7089.77	12374.7	0.96
2015-04-13	6.8	2092.43	0.03	46.69	57.93	5254.12	7064.3	12338.7	0.96
2015-04-14	6.8	2095.84	0.02	45.5	58.43	5218.06	7075.26	12227.6	0.97
2015-04-15	6.85	2106.63	0.02	46	60.32	5254.35	7096.78	12231.3	0.97
2015-04-16	6.87	2104.99	0.02	45.06	63.98	5224.49	7060.45	11998.9	0.98
2015-04-17	6.84	2081.18	0.01	44.4	63.45	5143.26	6994.63	11688.7	0.97
2015-04-20	7.13	2100.4	0.03	44.69	63.45	5187.59	7052.13	11891.9	0.95
2015-04-21	7.08	2097.29	0.03	44.95	62.08	5192.64	7062.93	11939.6	0.95
2015-04-22	7.09	2107.96	0.03	44.3	62.73	5211.09	7028.24	11867.4	0.94
2015-04-23	7.25	2112.93	0.03	44.04	64.85	5178.91	7053.67	11723.6	0.94
2015-04-24	7.28	2117.69	0.03	44.35	65.28	5201.45	7070.7	11810.9	0.94
2015-04-27	7.15	2108.92	0.02	43.88	64.83	5268.91	7103.98	12039.2	0.94
2015-04-28	7.35	2114.76	0.02	43.75	64.64	5173.38	7030.53	11811.7	0.95
2015-04-29	7.46	2106.85	0.01	42.15	65.84	5039.39	6946.28	11432.7	0.95
2015-05-05	7.55	2089.46	0.01	42.35	67.52	4974.07	6927.58	11327.7	0.91
2015-05-06	7.53	2080.15	0.02	42.5	67.77	4981.59	6933.74	11350.1	0.91
2015-05-07	7.43	2088	0.01	42.37	65.54	4967.22	6886.95	11408	0.9
2015-05-08	7.53	2116.1	0.01	42.1	65.39	5090.39	7046.82	11709.7	0.9
2015-05-11	7.62	2105.33	0.02	43.15	64.91	5027.87	7029.85	11673.4	0.91
2015-05-12	7.59	2099.12	0.03	42.99	66.86	4974.65	6933.8	11472.4	0.92
2015-05-13	7.64	2098.48	0.02	42.65	66.81	4961.86	6949.63	11351.5	0.93
2015-05-14	7.55	2121.1	0.01	42.49	66.59	5029.31	6973.04	11559.8	0.93
2015-05-15	7.59	2122.73	0.02	42.48	66.81	4993.82	6960.49	11447	0.91
2015-05-18	7.6	2129.2	0.02	42.07	66.27	5012.31	6968.87	11594.3	0.91
2015-05-19	7.37	2127.83	0.02	41.97	64.02	5117.3	6995.1	11853.3	0.91
2015-05-20	7.35	2125.85	0.02	41.96	65.03	5133.3	7007.26	11848.5	0.9
2015-05-21	7.3	2130.82	0.02	41.69	66.54	5146.7	7013.47	11864.6	0.88
2015-05-22	7.3	2126.06	0.02	41.4	65.37	5142.89	7031.72	11815	0.88
2015-05-26	7.22	2104.2	0.02	41.61	63.72	5083.54	6948.99	11625.1	0.89
2015-05-28	7.18	2120.79	0.01	41.92	62.58	5137.83	7040.92	11677.6	0.93
2015-05-29	7.32	2107.39	0.01	42.14	65.56	5007.89	6984.43	11413.8	0.9
2015-06-01	7.24	2111.73	0.02	41.6	64.88	5025.3	6953.58	11436	0.89
2015-06-02	7.44	2109.6	0.01	42.24	65.49	5004.46	6928.27	11328.8	0.91
2015-06-03	7.48	2114.07	0.02	42.85	63.8	5034.17	6950.46	11419.6	0.91
2015-06-04	7.39	2095.84	0.02	42.6	62.03	4987.13	6859.24	11340.6	0.91
2015-06-05	7.4	2092.83	0.03	42.8	63.31	4920.74	6804.6	11197.1	0.91
2015-06-08	7.44	2079.28	0.02	43.65	62.69	4857.66	6790.04	11064.9	0.9
2015-06-09	7.56	2080.15	0.02	43.75	64.88	4850.22	6753.8	11001.3	0.92
2015-06-10	7.58	2105.2	0.02	43.45	65.7	4934.91	6830.27	11265.4	0.94
2015-06-11	7.5	2108.86	0.01	42.42	65.11	4971.37	6846.74	11332.8	0.93
2015-06-12	7.61	2094.11	0.02	42.45	63.87	4901.19	6784.92	11196.5	0.93
2015-06-15	7.51	2084.43	0.02	42.35	62.61	4815.36	6710.52	10985	0.9
2015-06-16	7.41	2096.29	0.01	42.6	63.7	4839.86	6710.1	11044	0.91
2015-06-17	7.46	2100.44	0.01	41.97	63.87	4790.62	6680.55	10978	0.93
2015-06-18	7.45	2121.24	0.01	42.35	64.26	4803.48	6707.88	11100.3	0.95
2015-06-19	7.41	2109.99	0.01	42.56	63.02	4815.37	6710.45	11040.1	0.94
2015-06-22	7.46	2122.85	0.01	43.68	63.34	4998.61	6825.67	11460.5	0.94
2015-06-23	7.48	2124.2	0.01	43.21	64.45	5057.68	6834.87	11542.5	0.96
2015-06-24	7.48	2108.58	0.01	43.1	63.49	5045.35	6844.8	11471.3	0.97
2015-06-25	7.58	2102.31	0.01	42.8	63.2	5041.71	6807.82	11473.1	0.97
2015-06-26	7.52	2101.49	0.01	42.36	63.26	5059.17	6753.7	11492.4	0.97
2015-06-29	7.33	2057.64	0.02	41.8	62.01	4869.82	6620.48	11083.2	0.98
2015-06-30	7.42	2063.11	0.01	42.26	63.59	4790.2	6520.98	10945	0.99
2015-07-01	7.47	2077.42	0.01	42.57	62.01	4883.19	6608.59	11180.5	1
2015-07-02	7.43	2076.78	0.01	43.25	62.07	4835.56	6630.47	11099.4	1
2015-07-06	7.36	2068.76	0.02	42.75	56.54	4711.54	6535.68	10890.6	1
2015-07-07	7.44	2081.34	0.02	42.8	56.85	4604.64	6432.21	10676.8	1.02
2015-07-08	7.43	2046.68	0.02	43.27	57.05	4639.02	6490.7	10747.3	1.02
2015-07-09	7.46	2051.31	0.03	43.6	58.61	4757.22	6581.63	10996.4	1.02
2015-07-10	7.59	2076.62	0.01	44.03	58.73	4903.07	6673.38	11315.6	1.03
2015-07-13	7.77	2099.6	0.02	43.78	57.85	4998.1	6737.95	11484.4	1.05
2015-07-14	7.71	2108.95	0.01	43.34	58.51	5032.47	6753.75	11516.9	1.06
2015-07-15	7.74	2107.4	0.02	43.47	57.05	5047.24	6753.75	11539.7	1.07
2015-07-16	7.64	2124.29	0.02	43.26	57.51	5121.5	6796.45	11716.8	1.05
2015-07-17	7.72	2126.64	0.03	42.99	57.1	5124.39	6775.08	11673.4	1.05
2015-07-20	7.96	2128.28	0.04	43.15	56.65	5142.49	6788.69	11735.7	1.06
2015-07-21	7.94	2119.21	0.03	43.14	57.04	5106.57	6769.07	11604.8	1.04
2015-07-22	7.94	2114.15	0.04	42.28	56.13	5082.57	6667.34	11520.7	1.05
2015-07-23	8.05	2102.15	0.03	42.35	55.27	5086.74	6655.01	11512.1	1.05
2015-07-24	7.98	2079.65	0.04	42.13	54.62	5057.36	6579.81	11347.5	1.07
2015-07-27	8	2067.64	0.05	42.66	53.47	4927.6	6505.13	11056.4	1.09
2015-07-28	8	2093.25	0.05	43.08	53.3	4977.32	6555.28	11173.9	1.11
2015-07-29	8.04	2108.57	0.06	42.7	53.38	5017.44	6631	11211.9	1.1
2015-07-30	7.86	2108.63	0.07	42.67	53.31	5046.42	6668.87	11257.1	1.11
2015-07-31	7.85	2103.84	0.08	42.25	52.21	5082.61	6696.28	11309	1.07
2015-08-03	7.93	2098.04	0.08	41.72	49.52	5120.52	6688.62	11443.7	1.09
2015-08-04	7.88	2093.32	0.08	41	49.99	5112.14	6686.57	11456.1	1.09
2015-08-05	7.81	2099.84	0.08	40.65	49.59	5196.73	6752.41	11636.3	1.1
2015-08-06	7.82	2083.56	0.04	41.05	49.52	5192.11	6747.09	11585.1	1.09
2015-08-07	7.76	2077.57	0.06	40.65	48.61	5154.75	6718.49	11490.8	1.13
2015-08-10	7.9	2104.18	0.12	40.7	50.41	5195.41	6736.22	11604.8	1.11
2015-08-11	8.07	2084.07	0.1	40.79	49.18	5099.03	6664.54	11293.6	1.13
2015-08-12	8.17	2086.05	0.1	40.21	49.66	4925.43	6571.19	10924.6	1.11
2015-08-13	8.17	2083.39	0.1	40.07	49.22	4986.85	6568.33	11014.6	1.13
2015-08-14	8.3	2091.54	0.09	39.95	49.03	4956.47	6550.74	10985.1	1.14
2015-08-17	8.22	2102.44	0.1	39.49	48.74	4984.83	6550.3	10940.3	1.14
2015-08-18	8.25	2096.92	0.07	39.65	48.81	4971.25	6526.29	10915.9	1.17
2015-08-19	8.32	2079.61	0.05	38.93	47.16	4884.1	6403.45	10682.1	1.18
2015-08-20	8.34	2035.73	0.02	38.56	46.62	4783.55	6367.89	10432.2	1.16
2015-08-21	8.18	1970.89	0.03	38.87	45.46	4630.99	6187.65	10124.5	1.2
2015-08-24	8.15	1893.21	0.06	37.95	42.69	4383.46	5898.87	9648.43	1.21
2015-08-25	8.23	1867.61	0.07	38.75	43.21	4564.86	6081.34	10128.1	1.21
2015-08-26	8.08	1940.51	0.06	38.96	43.14	4501.05	5979.2	9997.43	1.21
2015-08-27	8.03	1987.66	0.06	40.73	47.56	4658.18	6192.03	10315.6	1.19
2015-08-28	8.09	1988.87	0.06	40.95	50.05	4675.13	6247.94	10298.5	1.2
2015-09-01	7.99	1913.85	0.03	41.5	49.56	4541.16	6058.54	10015.6	1.2
2015-09-02	8.1	1948.86	0.03	41.6	50.5	4554.92	6083.31	10048	1.21
2015-09-03	8.15	1951.13	0.02	41.6	50.68	4653.79	6194.1	10317.8	1.22
2015-09-04	8.07	1921.22	0.02	41.5	49.61	4523.08	6042.92	10038	1.25
2015-09-08	8.22	1969.41	0.06	41.34	49.52	4598.26	6146.1	10271.4	1.25
2015-09-09	8.25	1942.04	0.03	41.15	47.58	4664.59	6229.01	10303.1	1.22
2015-09-10	8.26	1952.29	0.02	41.5	48.89	4596.53	6155.81	10210.4	1.22
2015-09-11	8.24	1961.05	0.04	41.4	48.14	4548.72	6117.76	10123.6	1.27
2015-09-14	8.21	1953.03	0.07	41.25	46.37	4518.15	6084.59	10131.7	1.27
2015-09-15	8.15	1978.09	0.07	41.06	46.63	4569.37	6137.6	10188.1	1.26
2015-09-16	8.21	1995.31	0.06	41.45	49.75	4645.84	6229.21	10227.2	1.27
2015-09-17	8.21	1990.2	0.01	40.93	49.08	4655.14	6186.99	10229.6	1.3
2015-09-21	7.96	1966.97	0.01	39.75	48.92	4585.5	6108.71	9948.51	1.28
2015-09-23	8.05	1938.76	0.01	40.29	47.75	4432.83	6032.24	9612.62	1.31
2015-09-24	7.99	1932.24	0.01	40.29	48.17	4347.24	5961.49	9427.64	1.3
2015-09-28	7.9	1881.77	0.01	40	47.34	4357.05	5958.86	9483.55	1.32
2015-09-29	7.96	1884.09	0.01	41.94	48.23	4343.73	5909.24	9450.4	1.34
2015-10-05	8.19	1987.05	0.01	41.5	49.25	4616.9	6298.92	9814.79	1.36
2015-10-09	8.33	2014.89	0.01	42.1	52.65	4701.39	6416.16	10096.6	1.39
2015-10-13	8.32	2003.69	0.01	40.7	49.24	4643.38	6342.28	10032.8	1.41
2015-10-15	8.41	2023.86	0.01	40.65	48.71	4675.29	6338.67	10064.8	1.4
2015-10-16	8.38	2033.11	0.01	40.38	50.46	4702.79	6378.04	10104.4	1.4
2015-10-19	8.34	2033.66	0.02	40.84	48.61	4704.07	6352.33	10164.3	1.4
2015-10-20	8.46	2030.77	0.02	40.17	48.71	4673.81	6345.13	10147.7	1.42
2015-10-21	8.44	2018.94	0.01	40.21	47.85	4695.1	6348.42	10238.1	1.42
2015-10-23	8.62	2075.15	0.01	39.86	47.99	4923.64	6444.08	10794.5	1.39
2015-10-26	8.65	2071.18	0.02	39.15	47.54	4897.13	6417.02	10801.3	1.39
2015-10-27	8.6	2065.89	0.03	39.35	46.81	4847.07	6365.27	10692.2	1.41
2015-10-28	8.56	2090.35	0.04	39.4	49.05	4890.58	6437.8	10832	1.39
2015-10-29	8.67	2089.41	0.07	40.2	48.8	4885.82	6395.8	10800.8	1.36
2015-10-30	8.63	2079.36	0.08	39.41	49.56	4897.66	6361.09	10850.1	1.37
2015-11-02	8.59	2104.05	0.08	39.08	48.79	4916.21	6361.8	10950.7	1.37
2015-11-03	8.44	2109.79	0.06	39.01	50.54	4936.18	6383.61	10951.1	1.36
2015-11-04	8.39	2102.31	0.05	39.05	48.58	4948.29	6412.88	10845.2	1.36
2015-11-05	8.46	2099.93	0.05	39.05	47.98	4980.04	6364.9	10887.7	1.39
2015-11-06	8.4	2099.2	0.08	39.24	47.42	4984.15	6353.83	10988	1.41
2015-11-09	8.31	2078.58	0.14	38.15	47.19	4911.17	6295.16	10815.5	1.39
2015-11-10	8.44	2081.72	0.13	37.5	47.44	4912.16	6275.28	10832.5	1.39
2015-11-12	8.37	2045.97	0.14	36.85	44.06	4856.65	6178.68	10782.6	1.4
2015-11-13	8.39	2023.04	0.14	36.9	43.61	4807.95	6118.28	10708.4	1.39
2015-11-16	8.53	2053.19	0.15	37.6	44.56	4804.31	6146.38	10713.2	1.4
2015-11-17	8.61	2050.44	0.14	38.49	43.57	4937.31	6268.76	10971	1.4
2015-11-18	8.58	2083.58	0.12	37.27	44.14	4906.72	6278.97	10960	1.4
2015-11-19	8.63	2081.24	0.11	37.68	44.18	4915.1	6329.93	11085.4	1.4
2015-11-20	8.51	2089.17	0.12	36.9	44.66	4910.97	6334.63	11119.8	1.42
2015-11-23	8.56	2086.59	0.14	37.04	44.83	4889.12	6305.49	11092.3	1.43
2015-11-24	8.65	2089.14	0.16	37.4	46.12	4820.28	6277.23	10934	1.43
2015-11-25	8.62	2088.87	0.19	37.65	46.17	4892.99	6337.64	11169.5	1.44
2015-11-27	8.58	2090.11	0.18	38.33	44.86	4930.14	6375.15	11293.8	1.44
2015-11-30	8.58	2080.41	0.22	39	44.61	4957.6	6356.09	11382.2	1.42
2015-12-01	8.56	2102.63	0.21	38.98	44.44	4914.53	6395.65	11261.2	1.44
2015-12-02	8.48	2079.51	0.21	38.3	42.49	4905.76	6420.93	11190	1.46
2015-12-03	8.59	2049.62	0.21	38.32	43.84	4730.21	6275	10789.2	1.45
2015-12-04	8.52	2091.69	0.23	38.5	43	4714.79	6238.29	10752.1	1.44
2015-12-07	8.41	2077.07	0.29	37.15	40.73	4756.41	6223.52	10886.1	1.43
2015-12-08	8.41	2063.59	0.27	37.29	40.26	4681.86	6135.22	10673.6	1.48
2015-12-09	8.4	2047.62	0.26	36.62	40.11	4637.45	6126.68	10592.5	1.44
2015-12-10	8.36	2052.23	0.24	36.35	39.73	4635.06	6088.05	10598.9	1.47
2015-12-11	8.07	2012.37	0.23	35.78	37.93	4549.56	5952.78	10340.1	1.46
2015-12-14	8.07	2021.94	0.26	35.34	37.92	4473.07	5874.06	10139.3	1.45
2015-12-15	8.19	2043.41	0.25	35.43	38.45	4614.4	6017.79	10450.4	1.49
2015-12-16	8.13	2073.07	0.27	34.65	37.19	4624.67	6061.19	10469.3	1.5
2015-12-17	8.07	2041.89	0.23	34.65	37.06	4677.54	6102.54	10738.1	1.51
2015-12-18	8.06	2005.55	0.19	34.02	36.88	4625.26	6052.42	10608.2	1.53
2015-12-21	8.19	2021.15	0.24	33.58	36.35	4565.17	6034.84	10497.8	1.54
2015-12-22	8.25	2038.97	0.21	33.69	36.11	4567.6	6083.1	10488.8	1.53
2015-12-23	8.22	2064.29	0.2	32.67	37.36	4674.53	6240.98	10727.6	1.54
2015-12-29	8.27	2078.36	0.23	34.7	37.79	4701.36	6314.57	10860.1	1.5
2015-12-30	8.21	2063.36	0.21	33.87	36.46	4677.14	6274.05	10743	1.51
2016-01-04	8.04	2012.66	0.22	32.86	37.22	4522.45	6093.43	10283.4	1.45
2016-01-05	7.99	2016.71	0.2	33.35	36.42	4537.63	6137.24	10310.1	1.48
2016-01-06	7.74	1990.26	0.21	34.69	34.23	4480.47	6073.38	10214	1.5
2016-01-07	7.54	1943.09	0.2	35.4	33.75	4403.58	5954.08	9979.85	1.49
2016-01-08	7.41	1922.03	0.2	33.76	33.55	4333.76	5912.44	9849.34	1.49
2016-01-11	7.12	1923.67	0.21	33.88	31.55	4312.74	5871.83	9825.07	1.48
2016-01-12	7.1	1938.68	0.21	32.53	30.86	4378.75	5929.24	9985.43	1.49
2016-01-13	7.24	1890.28	0.22	33.24	30.31	4391.94	5960.97	9960.96	1.47
2016-01-14	7.08	1921.84	0.25	32.08	31.03	4312.89	5918.23	9794.2	1.5
2016-01-15	6.67	1880.33	0.24	31.45	28.94	4210.16	5804.1	9545.27	1.42
2016-01-19	6.81	1881.33	0.26	31.65	28.76	4272.26	5876.8	9664.21	1.41
2016-01-20	6.31	1859.33	0.26	30.31	27.88	4124.95	5673.58	9391.64	1.36
2016-01-21	6.17	1868.99	0.28	30.1	29.25	4206.4	5773.79	9574.16	1.41
2016-01-22	6.32	1906.9	0.31	31.2	32.18	4336.69	5900.01	9764.88	1.47
2016-01-25	5.87	1877.08	0.31	29.79	30.5	4311.33	5877	9736.15	1.43
2016-01-26	6.07	1903.63	0.31	30.3	31.8	4356.81	5911.46	9822.75	1.44
2016-01-27	5.9	1882.95	0.32	31.12	33.1	4380.36	5990.37	9880.82	1.41
2016-01-28	6.06	1893.36	0.35	31.4	33.89	4322.16	5931.78	9639.59	1.41
2016-01-29	6.04	1940.24	0.33	31.03	34.74	4417.02	6083.79	9798.11	1.37
2016-02-01	5.68	1939.38	0.35	29.5	34.24	4392.33	6060.1	9757.88	1.38
2016-02-02	5.81	1903.03	0.34	29.62	32.72	4283.99	5922.01	9581.04	1.35
2016-02-03	5.61	1912.53	0.33	29.39	35.04	4226.96	5837.14	9434.82	1.34
2016-02-04	5.6	1915.45	0.29	28.7	34.46	4228.53	5898.76	9393.36	1.4
2016-02-05	5.54	1880.05	0.3	28.8	34.06	4200.67	5848.06	9286.23	1.4
2016-02-08	5.23	1853.44	0.32	28.85	32.88	4066.31	5689.36	8979.36	1.41
2016-02-09	4.95	1852.21	0.3	28.7	30.32	3997.54	5632.19	8879.4	1.36
2016-02-10	4.87	1851.86	0.31	28.6	30.84	4061.2	5672.3	9017.29	1.35
2016-02-11	4.73	1829.08	0.28	28.6	30.06	3896.71	5536.97	8752.87	1.37
2016-02-12	5.05	1864.78	0.3	28.63	33.36	3995.06	5707.6	8967.51	1.36
2016-02-16	4.67	1895.58	0.3	28.32	32.18	4110.66	5862.17	9135.11	1.36
2016-02-17	5.07	1926.82	0.3	28.6	34.5	4233.47	6030.32	9377.21	1.38
2016-02-18	5.24	1917.83	0.3	29.06	34.28	4239.76	5971.95	9463.64	1.36
2016-02-19	5.15	1917.78	0.31	29.22	33.01	4223.04	5950.23	9388.05	1.36
2016-02-22	5.4	1945.5	0.33	30.42	34.69	4298.7	6037.73	9573.59	1.37
2016-02-23	4.89	1921.27	0.32	30.05	33.27	4238.42	5962.31	9416.77	1.39
2016-02-24	4.85	1929.8	0.33	29.69	34.41	4155.34	5867.18	9167.8	1.4
2016-02-25	5.06	1951.7	0.32	29.41	35.29	4248.45	6012.81	9331.48	1.42
2016-02-26	4.98	1948.05	0.33	29.27	35.1	4314.57	6096.01	9513.3	1.44
2016-02-29	4.99	1932.23	0.33	29.31	35.97	4353.55	6097.09	9495.4	1.45
2016-03-01	4.99	1978.35	0.33	29.39	36.81	4406.84	6152.88	9717.16	1.46
2016-03-02	4.95	1986.45	0.36	28.95	36.93	4424.89	6147.06	9776.62	1.44
2016-03-03	4.88	1993.4	0.28	28.64	37.07	4416.08	6130.46	9751.92	1.41
2016-03-04	4.92	1999.99	0.29	27.95	38.72	4456.62	6199.43	9824.17	1.39
2016-03-07	5.09	2001.76	0.32	27.89	40.84	4442.29	6182.4	9778.93	1.39
2016-03-08	5.01	1979.26	0.29	28.17	39.65	4404.02	6125.44	9692.82	1.36
2016-03-09	5.07	1989.26	0.3	28.5	41.07	4425.65	6146.32	9723.09	1.37
2016-03-10	4.9	1989.57	0.32	28	40.05	4350.35	6036.7	9498.15	1.35
2016-03-11	4.98	2022.19	0.33	28.35	40.39	4492.79	6139.79	9831.13	1.38
2016-03-14	4.85	2019.64	0.34	28.38	39.53	4506.59	6174.57	9990.26	1.37
2016-03-15	4.85	2015.93	0.34	28.75	38.74	4472.63	6139.97	9933.85	1.37
2016-03-16	4.95	2027.22	0.31	28.63	40.33	4463	6175.49	9983.41	1.35
2016-03-17	4.99	2040.59	0.29	28.95	41.54	4442.89	6201.12	9892.2	1.32
2016-03-18	4.93	2049.58	0.3	28.81	41.2	4462.51	6189.64	9950.8	1.28
2016-03-21	4.86	2051.6	0.31	28.31	41.54	4427.8	6184.58	9948.64	1.24
2016-03-22	4.81	2049.8	0.3	28.62	41.79	4431.97	6192.74	9990	1.25
2016-03-23	4.79	2036.71	0.3	28.91	40.47	4423.98	6199.11	10022.9	1.21
2016-03-24	4.84	2035.94	0.3	29.18	40.44	4329.68	6106.48	9851.35	1.2
2016-03-29	4.77	2055.01	0.23	29.04	39.14	4366.67	6105.9	9887.94	1.19
2016-03-30	4.95	2063.95	0.2	28	39.26	4444.42	6203.17	10046.6	1.18
2016-03-31	5.2	2059.74	0.21	28.04	39.6	4385.06	6174.9	9965.51	1.18
2016-04-01	5.16	2072.78	0.23	27.52	38.67	4322.24	6146.05	9794.64	1.17
2016-04-04	5.32	2066.13	0.23	26.7	37.69	4345.22	6164.72	9822.08	1.17
2016-04-05	5.23	2045.17	0.23	26.8	37.87	4250.28	6091.23	9563.36	1.18
2016-04-06	5.3	2066.66	0.23	26.98	39.84	4284.64	6161.63	9624.51	1.2
2016-04-07	5.27	2041.91	0.23	26.41	39.43	4245.91	6136.89	9530.62	1.18
2016-04-08	5.41	2047.6	0.23	26.65	41.94	4303.12	6204.41	9622.26	1.18
2016-04-11	5.57	2041.99	0.23	26.49	42.83	4312.63	6200.12	9682.99	1.17
2016-04-12	5.58	2061.72	0.22	26.66	44.69	4345.91	6242.39	9761.47	1.17
2016-04-13	5.53	2082.42	0.23	26.74	44.18	4490.31	6362.89	10026.1	1.18
2016-04-14	5.6	2082.78	0.22	26.6	43.84	4511.51	6365.1	10093.6	1.17
2016-04-15	5.47	2080.73	0.22	26.6	43.1	4495.17	6343.75	10051.6	1.16
2016-04-18	5.46	2094.34	0.22	27.25	42.91	4506.84	6353.52	10120.3	1.16
2016-04-19	5.56	2100.8	0.21	27.65	44.03	4566.48	6405.35	10349.6	1.23
2016-04-20	5.54	2102.4	0.23	28.01	45.8	4591.92	6410.26	10421.3	1.21
2016-04-21	5.74	2091.48	0.23	29.39	44.53	4582.83	6381.44	10435.7	1.22
2016-04-22	5.96	2091.58	0.23	30.16	45.11	4569.66	6310.44	10373.5	1.19
2016-04-25	5.89	2087.79	0.25	29.71	44.48	4546.12	6260.92	10294.4	1.17
2016-04-26	6.61	2091.7	0.24	32.35	45.74	4533.18	6284.52	10259.6	1.14
2016-04-27	6.83	2095.15	0.24	32.05	47.18	4559.4	6319.91	10299.8	1.14
2016-04-28	6.33	2075.81	0.22	28.38	48.14	4557.36	6322.4	10321.1	1.1
2016-04-29	6.17	2065.3	0.22	28.2	48.13	4428.96	6241.89	10039	1.06
2016-05-03	5.98	2063.37	0.21	27.8	44.97	4371.98	6185.59	9926.77	1.01
2016-05-04	6.12	2051.12	0.19	28.03	44.62	4324.23	6112.02	9828.25	0.98
2016-05-05	6.19	2050.63	0.2	28.55	45.01	4319.46	6117.25	9851.86	0.99
2016-05-06	5.85	2057.14	0.19	29.34	45.37	4301.24	6125.7	9869.95	0.99
2016-05-09	5.69	2058.69	0.24	29.6	43.63	4322.81	6114.81	9980.49	1
2016-05-10	5.89	2084.39	0.24	29.56	45.52	4338.21	6156.65	10045.4	1.01
2016-05-11	6.01	2064.46	0.26	29.96	47.6	4316.67	6162.49	9975.32	1.02
2016-05-12	5.8	2064.11	0.27	29.21	48.08	4293.27	6104.19	9862.12	1.02
2016-05-13	5.84	2046.61	0.29	29.07	47.83	4319.99	6138.5	9952.9	1.04
2016-05-17	6.04	2047.21	0.28	29.77	49.28	4297.57	6167.77	9890.19	1.04
2016-05-18	6.05	2047.63	0.3	29.49	48.93	4319.3	6165.8	9943.23	1.03
2016-05-19	5.98	2040.04	0.31	29.04	48.81	4282.54	6053.35	9795.89	1.04
2016-05-20	5.95	2052.32	0.33	29.3	48.72	4353.9	6156.32	9916.02	1.04
2016-05-23	5.72	2048.04	0.35	29.05	48.35	4325.1	6136.43	9842.29	1.02
2016-05-24	5.78	2076.06	0.35	29.04	48.61	4431.52	6219.26	10057.3	1.03
2016-05-25	5.85	2090.54	0.33	29.67	49.74	4481.64	6262.85	10205.2	1.05
2016-05-26	6.01	2090.1	0.31	30.57	49.59	4512.64	6265.65	10272.7	1.06
2016-05-27	6.02	2099.06	0.32	31.07	49.32	4514.74	6270.79	10286.3	1.05
2016-05-31	6.08	2096.96	0.34	32.17	49.69	4505.62	6230.79	10262.7	1.05
2016-06-01	5.95	2099.33	0.3	32.65	49.72	4475.39	6191.93	10204.4	1.04
2016-06-02	6.01	2105.26	0.29	33.56	50.04	4466	6185.61	10208	1.05
2016-06-03	5.93	2099.13	0.3	32.8	49.64	4421.78	6209.63	10103.3	1.06
2016-06-06	6.19	2109.41	0.28	34.1	50.55	4423.38	6273.4	10121.1	1.05
2016-06-07	6.1	2112.13	0.28	34.26	51.44	4475.86	6284.53	10287.7	1.05
2016-06-08	6.09	2119.12	0.24	33.75	52.51	4448.73	6301.52	10217	1.04
2016-06-09	6.1	2115.48	0.26	33.05	51.95	4405.61	6231.89	10088.9	1.04
2016-06-10	5.94	2096.07	0.26	32.7	50.54	4306.72	6115.76	9834.62	1.02
2016-06-13	5.84	2079.06	0.27	32.8	50.35	4227.02	6044.97	9657.44	1.01
2016-06-14	5.84	2075.32	0.27	33.6	49.83	4130.33	5923.53	9519.2	1.05
2016-06-15	5.89	2071.5	0.26	33.57	48.97	4171.58	5966.8	9606.71	1.07
2016-06-16	5.7	2077.99	0.27	34.05	47.19	4153.01	5950.48	9550.47	1.04
2016-06-17	5.66	2071.22	0.27	34.3	49.17	4193.83	6021.09	9631.36	1.04
2016-06-20	5.84	2083.25	0.28	34.95	50.65	4340.76	6204	9962.02	1.04
2016-06-21	5.54	2088.9	0.27	33.8	50.62	4367.24	6226.55	10015.5	1
2016-06-22	5.67	2085.45	0.27	34	49.88	4380.03	6261.19	10071.1	0.99
2016-06-23	5.63	2113.32	0.31	33.4	50.91	4465.9	6338.1	10257	0.98
2016-06-24	4.95	2037.41	0.27	34.55	48.41	4106.73	6138.69	9557.16	1
2016-06-27	4.76	2000.54	0.27	34.2	47.16	3984.72	5982.2	9268.66	1
2016-06-28	4.68	2036.09	0.26	33.51	48.58	4088.85	6140.39	9447.28	0.99
2016-06-29	4.51	2070.77	0.26	35.1	50.61	4195.32	6360.06	9612.27	1.03
2016-06-30	4.46	2098.86	0.26	34.45	49.68	4237.48	6504.33	9680.09	1.02
2016-07-01	4.61	2102.95	0.28	35.03	50.35	4273.96	6577.83	9776.12	0.98
2016-07-05	4.7	2088.55	0.28	34.8	47.96	4163.42	6545.37	9532.61	0.98
2016-07-06	4.58	2099.73	0.27	35	48.8	4085.3	6463.59	9373.26	0.98
2016-07-07	4.57	2097.9	0.29	35.6	46.4	4117.85	6533.79	9418.78	0.97
2016-07-08	4.53	2129.9	0.28	34.9	46.76	4190.68	6590.64	9629.66	0.97
2016-07-11	4.42	2137.16	0.31	34.52	46.25	4264.53	6682.86	9833.41	0.96
2016-07-12	4.62	2152.14	0.29	34.87	48.47	4331.38	6680.69	9964.07	0.93
2016-07-13	4.78	2152.43	0.31	34.68	46.26	4335.26	6670.4	9930.71	0.93
2016-07-14	4.77	2163.75	0.32	34.37	47.37	4385.52	6654.47	10068.3	0.95
2016-07-15	4.92	2161.74	0.32	33.35	47.61	4372.51	6669.24	10066.9	0.93
2016-07-18	4.84	2166.89	0.32	33.75	46.96	4357.74	6695.42	10063.1	0.92
2016-07-19	4.66	2163.78	0.31	34.4	46.66	4330.13	6697.37	9981.24	0.92
2016-07-20	4.68	2173.02	0.32	35.05	47.17	4379.76	6728.99	10142	0.91
2016-07-21	4.64	2165.17	0.32	36.1	46.2	4376.25	6699.89	10156.2	0.9
2016-07-22	4.55	2175.03	0.33	36.06	45.69	4381.1	6730.48	10147.5	0.89
2016-07-25	4.58	2168.48	0.32	36.83	44.72	4388	6710.13	10198.2	0.93
2016-07-26	4.5	2169.18	0.31	36.55	44.87	4394.77	6724.03	10247.8	0.91
2016-07-27	4.52	2166.58	0.31	36.5	43.47	4446.96	6750.43	10319.5	0.9
2016-07-28	4.47	2170.06	0.25	37.11	42.7	4420.58	6721.06	10274.9	0.9
2016-07-29	4.41	2173.6	0.28	36.65	42.46	4439.81	6724.43	10337.5	0.92
2016-08-01	4.37	2170.84	0.29	36.02	42.14	4409.17	6693.95	10330.5	0.92
2016-08-02	4.4	2157.03	0.29	35.29	41.8	4327.99	6645.4	10144.3	0.93
2016-08-03	4.62	2163.79	0.28	34.9	43.1	4321.08	6634.4	10170.2	0.85
2016-08-04	4.68	2164.25	0.26	35.23	44.29	4345.63	6740.16	10227.9	0.85
2016-08-05	4.72	2182.87	0.28	33.99	44.27	4410.55	6793.47	10367.2	0.9
2016-08-08	4.94	2180.89	0.31	33.2	45.39	4415.46	6809.13	10432.4	0.89
2016-08-09	4.87	2181.74	0.29	33.04	44.98	4468.07	6851.3	10692.9	0.88
2016-08-10	4.76	2175.49	0.28	33.17	44.05	4452.01	6866.42	10650.9	0.91
2016-08-11	4.87	2185.79	0.28	33	46.04	4503.95	6914.71	10742.8	0.94
2016-08-12	4.89	2184.05	0.29	31.61	46.97	4500.19	6916.02	10713.4	0.94
2016-08-15	4.8	2190.15	0.31	30.41	48.35	4497.86	6941.19	10739.2	0.92
2016-08-16	4.69	2178.15	0.27	31	49.23	4460.44	6893.92	10676.6	0.93
2016-08-17	4.48	2182.22	0.3	31	49.85	4417.68	6859.15	10537.7	0.94
2016-08-18	4.68	2187.02	0.3	30.3	50.89	4437.06	6868.96	10603	0.95
2016-08-19	4.76	2183.87	0.3	28.16	50.88	4400.52	6858.95	10544.4	0.95
2016-08-22	4.89	2182.64	0.29	29.65	49.16	4389.94	6828.54	10494.4	0.95
2016-08-23	4.7	2186.9	0.3	30	49.96	4421.45	6868.51	10592.9	0.94
2016-08-24	4.6	2175.44	0.31	28.78	49.05	4435.47	6835.78	10623	0.95
2016-08-25	4.7	2172.47	0.33	29.18	49.67	4406.61	6816.9	10529.6	0.94
2016-08-26	4.69	2169.04	0.34	29.6	49.92	4441.87	6838.05	10587.8	0.95
2016-08-30	4.54	2176.12	0.33	32.7	48.37	4457.49	6820.79	10657.6	0.95
2016-08-31	4.46	2170.95	0.33	32.12	47.04	4438.22	6781.51	10592.7	0.95
2016-09-01	4.37	2170.86	0.33	31.61	45.45	4439.67	6745.97	10534.3	0.95
2016-09-02	4.08	2179.98	0.33	32.36	46.83	4542.17	6894.6	10683.8	0.95
2016-09-06	4.13	2186.48	0.32	31.55	47.26	4529.96	6826.05	10687.1	0.94
2016-09-07	4.01	2186.16	0.34	30.35	47.98	4557.66	6846.58	10753	0.91
2016-09-08	4.08	2181.3	0.35	30.4	49.99	4542.2	6858.7	10675.3	0.92
2016-09-09	4.08	2127.81	0.35	30.27	48.01	4491.4	6776.95	10573.4	0.91
2016-09-12	4.03	2159.04	0.37	30.05	48.32	4439.8	6700.9	10431.8	0.93
2016-09-13	4.02	2127.02	0.36	31	47.1	4387.18	6665.63	10386.6	0.92
2016-09-14	3.98	2125.77	0.33	30.98	45.85	4370.26	6673.31	10378.4	0.9
2016-09-15	4.14	2147.26	0.29	32.91	46.59	4373.22	6730.3	10431.2	0.91
2016-09-16	4.36	2139.16	0.3	32.81	45.77	4332.45	6710.28	10276.2	0.9
2016-09-19	4.4	2139.12	0.3	35	45.95	4394.19	6813.55	10373.9	0.9
2016-09-20	4.16	2139.76	0.3	34.09	45.88	4388.6	6830.79	10393.9	0.89
2016-09-21	4.21	2163.12	0.22	35.11	46.83	4409.55	6834.77	10436.5	0.89
2016-09-22	4.42	2177.18	0.18	35.6	47.65	4509.82	6911.4	10674.2	0.88
2016-09-23	4.54	2164.69	0.18	36.87	45.89	4488.69	6909.43	10627	0.86
2016-09-26	4.62	2146.1	0.25	36.45	47.35	4407.85	6818.04	10393.7	0.86
2016-09-27	4.43	2159.93	0.26	34.76	45.97	4398.68	6807.67	10361.5	0.86
2016-09-28	4.95	2171.37	0.27	36.65	48.69	4432.45	6849.38	10438.3	0.87
2016-09-29	5.02	2151.13	0.26	42.28	49.24	4443.84	6919.42	10405.5	0.86
2016-09-30	4.96	2168.27	0.29	40.78	49.06	4448.26	6899.33	10511	0.85
2016-10-04	5.21	2150.49	0.33	43.9	50.87	4503.09	7074.34	10619.6	0.86
2016-10-05	5.48	2159.73	0.32	44	51.86	4489.95	7033.25	10585.8	0.85
2016-10-06	5.86	2160.77	0.33	45.3	52.51	4480.1	6999.96	10568.8	0.83
2016-10-07	5.69	2153.74	0.33	44.82	51.93	4449.91	7044.39	10490.9	0.86
2016-10-11	5.43	2136.73	0.35	43.1	52.41	4471.74	7070.88	10577.2	0.85
2016-10-12	5.52	2139.18	0.37	43.6	51.81	4452.24	7024.01	10523.1	0.88
2016-10-13	5.65	2132.55	0.3	44.77	52.03	4405.17	6977.74	10414.1	0.86
2016-10-14	5.81	2132.98	0.32	45.49	51.95	4470.92	7013.55	10580.4	0.87
2016-10-17	5.87	2126.5	0.34	46.09	51.52	4450.23	6947.55	10503.6	0.87
2016-10-18	5.95	2139.6	0.34	46.75	51.68	4508.91	7000.06	10631.5	0.89
2016-10-19	5.67	2144.29	0.35	46.55	52.67	4520.3	7021.92	10645.7	0.91
2016-10-20	5.58	2141.34	0.35	47.85	51.38	4540.12	7026.9	10701.4	0.89
2016-10-21	5.89	2141.16	0.34	47	51.78	4536.07	7020.47	10710.7	0.89
2016-10-24	5.81	2151.33	0.33	48.1	51.46	4552.58	6986.4	10761.2	0.88
2016-10-25	5.81	2143.16	0.34	49.11	50.79	4540.84	7017.64	10757.3	0.88
2016-10-26	5.94	2139.43	0.33	47.7	49.98	4534.59	6958.09	10709.7	0.87
2016-10-27	5.81	2133.04	0.3	48.51	50.47	4533.57	6986.57	10717.1	0.85
2016-10-28	5.88	2126.41	0.3	50.45	49.71	4548.58	6996.26	10696.2	0.82
2016-10-31	5.9	2126.15	0.34	51.2	48.3	4509.26	6954.22	10665	0.84
2016-11-01	6.03	2111.72	0.35	52.89	48.14	4470.28	6917.14	10526.2	0.84
2016-11-02	6.24	2097.94	0.37	54.6	46.86	4414.67	6845.42	10370.9	0.83
2016-11-03	6.5	2088.66	0.38	53.99	46.35	4411.68	6790.51	10325.9	0.84
2016-11-04	6.41	2085.18	0.38	51.4	45.58	4377.46	6693.26	10259.1	0.84
2016-11-07	6.23	2131.52	0.41	50.52	46.15	4461.21	6806.9	10457	0.82
2016-11-10	5.92	2167.48	0.48	50.9	45.84	4530.95	6827.98	10630.1	0.88
2016-11-14	5.41	2164.2	0.55	48.5	44.43	4508.55	6753.18	10693.7	0.86
2016-11-15	5.74	2180.39	0.51	49.6	46.95	4536.53	6792.74	10735.1	0.91
2016-11-16	5.55	2176.94	0.47	48.1	46.63	4501.14	6749.72	10663.9	0.91
2016-11-17	5.9	2187.12	0.44	48.55	46.49	4527.77	6794.71	10685.5	0.87
2016-11-18	5.58	2181.9	0.44	49.11	46.86	4504.35	6775.77	10664.6	0.87
2016-11-21	5.48	2198.18	0.46	47.02	48.9	4529.58	6777.96	10685.1	0.85
2016-11-22	5.51	2202.94	0.49	47.55	49.12	4548.35	6819.72	10713.9	0.83
2016-11-23	5.39	2204.72	0.51	47.1	48.95	4529.21	6817.71	10662.4	0.83
2016-11-25	5	2213.35	0.49	47.14	47.24	4550.27	6840.75	10699.3	0.82
2016-11-28	4.74	2201.72	0.48	48.5	48.24	4510.39	6799.47	10582.7	0.81
2016-11-29	4.56	2204.66	0.48	49.2	46.38	4551.46	6772	10620.5	0.81
2016-11-30	4.58	2198.81	0.48	49.43	50.47	4578.34	6783.79	10640.3	0.81
2016-12-01	4.46	2191.08	0.48	48.59	53.94	4560.61	6752.93	10534	0.79
2016-12-02	4.3	2191.95	0.49	46.45	54.46	4528.82	6730.72	10513.4	0.79
2016-12-05	4.37	2204.71	0.49	44.62	54.94	4574.32	6746.83	10684.8	0.79
2016-12-06	4.5	2212.23	0.49	43.3	53.93	4631.94	6779.84	10775.3	0.79
2016-12-07	4.3	2241.35	0.52	43.25	53	4694.72	6902.23	10986.7	0.78
2016-12-08	4.61	2246.19	0.51	43.6	53.89	4735.48	6931.55	11179.4	0.78
2016-12-09	4.46	2259.53	0.54	43.3	54.33	4764.07	6954.21	11203.6	0.78
2016-12-12	4.87	2256.96	0.51	44.65	55.69	4760.77	6890.42	11190.2	0.79
2016-12-13	4.79	2271.72	0.54	45.3	55.72	4803.87	6968.57	11284.6	0.78
2016-12-14	5.01	2253.28	0.55	44.73	53.9	4769.24	6949.19	11244.8	0.78
2016-12-15	4.84	2262.03	0.51	44.97	54.02	4819.23	6999.01	11366.4	0.77
2016-12-16	4.93	2258.07	0.51	46.4	55.21	4833.27	7011.64	11404	0.77
2016-12-19	5.09	2262.53	0.52	45.75	54.92	4822.77	7017.16	11426.7	0.77
2016-12-20	5.23	2270.76	0.52	46.24	55.35	4849.89	7043.96	11464.7	0.76
2016-12-21	5.8	2265.18	0.52	46.75	54.46	4833.82	7041.42	11468.6	0.76
2016-12-22	6.07	2260.96	0.51	49.11	55.05	4834.63	7063.68	11456.1	0.76
2016-12-23	6.22	2263.79	0.52	49.35	55.16	4839.68	7068.17	11449.9	0.76
2016-12-28	6.32	2249.92	0.53	51.05	56.22	4848.01	7106.08	11475	0.76
2016-12-29	6.34	2249.26	0.47	52.21	56.14	4838.47	7120.26	11451	0.75
2016-12-30	6.54	2238.83	0.51	55	56.82	4862.31	7142.83	11481.1	0.75
2017-01-03	5.41	2257.83	0.53	49.28	55.47	4899.33	7177.89	11584.2	0.78
2017-01-04	5.7	2270.75	0.53	50.98	56.46	4899.4	7189.74	11584.3	0.78
2017-01-05	5.27	2269	0.52	50.4	56.89	4900.64	7195.31	11584.9	0.77
2017-01-06	5.03	2276.98	0.53	49.95	57.1	4909.84	7210.05	11599	0.75
2017-01-09	5.25	2268.9	0.5	52.1	54.94	4887.57	7237.77	11564	0.74
2017-01-10	5.49	2268.9	0.52	54.85	53.64	4888.23	7275.47	11583.3	0.75
2017-01-11	5.51	2275.32	0.52	56.05	55.1	4888.71	7290.49	11646.2	0.76
2017-01-12	5.03	2270.44	0.52	55.7	56.01	4863.97	7292.37	11521	0.75
2017-01-13	5.03	2274.64	0.53	54.8	55.45	4922.49	7337.81	11629.2	0.73
2017-01-17	4.99	2267.89	0.55	53.45	55.47	4859.69	7220.38	11540	0.75
2017-01-18	4.83	2271.89	0.53	53.45	53.92	4853.4	7247.61	11599.4	0.73
2017-01-19	5.19	2263.69	0.52	53.5	54.16	4841.14	7208.44	11596.9	0.73
2017-01-20	5.42	2271.31	0.5	55.78	55.49	4850.67	7198.44	11630.1	0.72
2017-01-23	5.31	2265.2	0.51	56.65	55.23	4821.41	7151.18	11545.8	0.71
2017-01-25	4.97	2298.37	0.5	52.74	55.08	4877.67	7164.43	11806	0.72
2017-01-26	5.19	2296.68	0.51	52.67	56.24	4867.24	7161.49	11848.6	0.71
2017-01-27	4.91	2294.69	0.52	51.65	55.52	4839.98	7184.49	11814.3	0.73
2017-01-30	5.15	2280.9	0.51	54.14	55.23	4784.64	7118.48	11681.9	0.75
2017-01-31	5.35	2278.87	0.52	55.25	55.7	4748.9	7099.15	11535.3	0.69
2017-02-01	5.26	2279.55	0.51	57.65	56.8	4794.58	7107.65	11659.5	0.7
2017-02-02	5.22	2280.85	0.52	58.9	56.56	4794.29	7140.75	11628	0.71
2017-02-03	5.15	2297.42	0.51	59.5	56.57	4825.42	7188.3	11651.5	0.69
2017-02-06	5.09	2292.56	0.53	59.02	55.72	4778.08	7172.15	11509.8	0.7
2017-02-07	5.16	2293.08	0.53	56.45	55.05	4754.47	7186.22	11549.4	0.68
2017-02-08	5.21	2294.67	0.54	53.05	55.12	4766.6	7188.82	11543.4	0.68
2017-02-09	5.27	2307.87	0.54	52.4	55.63	4826.24	7229.5	11642.9	0.7
2017-02-10	5.11	2316.1	0.55	52	56.7	4828.32	7258.75	11667	0.67
2017-02-13	4.89	2328.25	0.52	49.65	55.59	4888.19	7278.92	11774.4	0.68
2017-02-16	4.93	2347.22	0.53	49.8	55.65	4899.46	7277.92	11757.2	0.67
2017-02-17	4.97	2351.16	0.53	48.54	55.81	4867.58	7299.96	11757	0.68
2017-02-21	5.04	2365.38	0.53	46.78	56.66	4888.76	7274.83	11967.5	0.68
2017-02-22	5.06	2362.82	0.52	46.36	55.84	4895.88	7302.25	11998.6	0.69
2017-02-24	5.38	2367.34	0.52	45.3	55.99	4845.24	7243.7	11804	0.69
2017-02-27	5.19	2369.75	0.5	44.8	55.93	4845.18	7253	11822.7	0.7
2017-02-28	5.23	2363.64	0.53	43.65	55.59	4858.58	7263.44	11834.4	0.71
2017-03-01	5.9	2395.96	0.63	44	56.36	4960.83	7382.9	12067.2	0.69
2017-03-02	5.46	2381.92	0.67	43.2	55.08	4963.8	7382.35	12059.6	0.7
2017-03-03	5.59	2383.12	0.71	43.6	55.9	4995.13	7374.26	12027.4	0.7
2017-03-06	5.48	2375.31	0.74	43.3	56.01	4972.19	7350.12	11958.4	0.68
2017-03-07	5.37	2368.39	0.76	42.95	55.92	4955	7338.99	11966.1	0.67
2017-03-08	5.23	2362.98	0.73	42.47	53.11	4960.48	7334.61	11967.3	0.65
2017-03-09	5.12	2364.87	0.73	42.25	52.19	4981.51	7314.96	11978.4	0.66
2017-03-10	5.16	2372.6	0.75	42.35	51.37	4993.32	7343.08	11963.2	0.65
2017-03-13	5.15	2373.47	0.79	41.49	51.35	4999.6	7367.08	11990	0.66
2017-03-14	5.1	2365.45	0.78	41.72	50.92	4974.26	7357.85	11988.8	0.65
2017-03-16	5.14	2381.38	0.73	41.74	51.74	5013.38	7415.95	12083.2	0.66
2017-03-17	5.13	2378.25	0.73	41.42	51.76	5029.24	7424.96	12095.2	0.66
2017-03-20	4.99	2373.47	0.76	40.96	51.62	5012.16	7429.81	12052.9	0.67
2017-03-21	4.93	2344.02	0.77	40.42	50.96	5002.43	7378.34	11962.1	0.67
2017-03-22	4.96	2348.45	0.77	40.35	50.64	4994.7	7324.72	11904.1	0.67
2017-03-23	4.97	2345.96	0.76	39.57	50.56	5032.76	7340.71	12039.7	0.68
2017-03-24	4.76	2343.98	0.78	38.8	50.8	5020.9	7336.82	12064.3	0.68
2017-03-27	4.62	2341.59	0.78	38	50.75	5017.43	7293.5	11996.1	0.69
2017-03-28	4.73	2358.57	0.78	39.14	51.33	5046.2	7343.42	12149.4	0.69
2017-03-30	4.91	2368.06	0.78	40.47	52.96	5089.64	7369.52	12256.4	0.71
2017-03-31	4.68	2362.72	0.76	39.55	52.83	5122.51	7322.92	12312.9	0.7
2017-04-03	4.86	2358.84	0.79	40.25	53.12	5085.91	7282.69	12257.2	0.7
2017-04-04	4.64	2360.16	0.79	40.4	54.17	5101.13	7321.82	12282.3	0.69
2017-04-05	4.81	2352.95	0.8	40.83	54.36	5091.85	7331.68	12217.5	0.69
2017-04-06	5.05	2357.49	0.79	39.99	54.89	5121.44	7303.2	12230.9	0.69
2017-04-07	4.88	2355.54	0.82	39.15	55.24	5135.28	7349.37	12225.1	0.69
2017-04-10	4.78	2357.16	0.82	38.75	55.98	5107.45	7348.94	12200.5	0.7
2017-04-11	4.86	2353.78	0.82	38.75	56.23	5101.86	7365.5	12139.4	0.71
2017-04-12	4.92	2344.93	0.81	38.47	55.86	5101.11	7348.99	12154.7	0.71
2017-04-13	4.94	2328.95	0.81	38.8	55.89	5071.1	7327.59	12109	0.69
2017-04-18	4.85	2342.19	0.82	39.35	54.89	4990.25	7147.5	12000.4	0.7
2017-04-19	4.82	2338.17	0.81	38.95	52.93	5003.73	7114.36	12016.5	0.7
2017-04-24	4.83	2374.15	0.81	37.84	51.6	5268.85	7264.68	12455	0.71
2017-04-25	4.49	2388.61	0.82	37.21	52.1	5277.88	7275.64	12467	0.72
2017-04-26	4.6	2387.45	0.83	37.95	51.82	5287.88	7288.72	12472.8	0.71
2017-04-27	5.54	2388.77	0.81	37.42	51.44	5271.7	7237.17	12443.8	0.71
2017-04-28	4.56	2384.2	0.8	38.28	51.73	5267.33	7203.94	12438	0.72
2017-05-02	4.44	2391.17	0.82	39.45	50.46	5304.15	7250.05	12507.9	0.71
2017-05-03	4.39	2388.13	0.85	38.8	50.79	5301	7234.53	12527.8	0.71
2017-05-04	4.51	2389.52	0.86	37.6	48.38	5372.42	7248.1	12647.8	0.72
2017-05-05	4.57	2399.29	0.9	37.35	49.1	5432.4	7297.43	12716.9	0.7
2017-05-08	4.42	2399.38	0.91	36.1	49.34	5382.95	7300.86	12694.5	0.7
2017-05-09	4.51	2396.92	0.91	36.24	48.73	5398.01	7342.21	12749.1	0.7
2017-05-10	4.45	2399.63	0.9	36.28	50.22	5400.46	7385.24	12757.5	0.69
2017-05-11	4.34	2394.44	0.89	35.65	50.77	5383.42	7386.63	12711.1	0.71
2017-05-12	4.45	2390.9	0.88	36	50.84	5405.42	7435.39	12770.4	0.72
2017-05-15	4.38	2402.32	0.9	36.4	51.82	5417.4	7454.37	12807	0.72
2017-05-17	4.53	2357.03	0.9	37.49	52.21	5317.89	7503.47	12631.6	0.71
2017-05-18	4.76	2365.72	0.93	37.4	52.51	5289.73	7436.42	12590.1	0.71
2017-05-19	4.85	2381.73	0.92	36.6	53.61	5324.4	7470.71	12638.7	0.69
2017-05-22	4.9	2394.02	0.93	36.35	53.87	5322.88	7496.34	12619.5	0.68
2017-05-23	4.75	2398.42	0.92	36.7	54.15	5348.16	7485.29	12659.1	0.67
2017-05-24	4.91	2404.39	0.93	36.33	53.96	5341.34	7514.9	12642.9	0.68
2017-05-26	5.19	2415.82	0.94	36.75	52.15	5336.64	7547.63	12602.2	0.68
2017-05-30	5.14	2412.91	0.93	37.99	51.84	5305.94	7526.51	12598.7	0.68
2017-05-31	4.98	2411.8	0.98	37.15	50.31	5283.63	7519.95	12615.1	0.69
2017-06-01	5.08	2430.06	0.98	36.7	50.63	5318.67	7543.77	12664.9	0.69
2017-06-02	5.16	2439.07	0.98	36.8	49.95	5343.41	7547.63	12822.9	0.69
2017-06-06	4.97	2429.33	0.97	35.86	50.12	5269.22	7524.95	12690.1	0.7
2017-06-07	4.87	2433.14	1	36.16	48.06	5265.53	7478.62	12672.5	0.68
2017-06-08	5.04	2433.79	1.01	37.73	47.86	5264.24	7449.98	12713.6	0.68
2017-06-09	5.04	2431.77	1.01	36.77	48.15	5299.71	7527.33	12815.7	0.68
2017-06-12	4.91	2429.39	0.98	35.74	48.29	5240.59	7511.87	12690.4	0.67
2017-06-13	5	2440.35	1	35.35	48.72	5261.74	7500.44	12765	0.66
2017-06-14	4.93	2437.92	1.01	35.29	47	5243.29	7474.4	12806	0.68
2017-06-15	4.95	2432.46	1.02	34.4	46.92	5216.88	7419.36	12691.8	0.67
2017-06-16	4.87	2433.15	1.03	34.71	47.37	5263.31	7463.54	12752.7	0.68
2017-06-19	4.92	2453.46	1.02	35.1	46.91	5310.72	7523.81	12889	0.69
2017-06-20	4.94	2437.03	1.01	36.01	46.02	5293.65	7472.71	12814.8	0.71
2017-06-21	4.87	2435.61	0.99	35.71	44.82	5274.26	7447.79	12774.3	0.71
2017-06-22	4.86	2434.5	0.96	35.55	45.22	5281.93	7439.29	12794	0.71
2017-06-23	4.86	2438.3	0.97	35.85	45.54	5266.12	7424.13	12733.4	0.7
2017-06-26	4.77	2439.07	0.99	36.87	45.83	5295.75	7446.8	12770.8	0.71
2017-06-27	4.93	2419.38	1	37.56	46.65	5258.58	7434.36	12671	0.71
2017-06-28	4.93	2440.69	1.02	37.85	47.31	5252.9	7387.8	12647.3	0.7
2017-06-29	5.16	2419.7	1.04	36.75	47.42	5154.35	7350.32	12416.2	0.7
2017-06-30	5.02	2423.41	1.03	36.5	47.92	5120.68	7312.72	12325.1	0.69
2017-07-03	5.13	2429.01	1.06	37.85	49.68	5195.72	7377.09	12475.3	0.7
2017-07-05	5.04	2432.54	1.05	36.89	47.79	5180.1	7367.6	12453.7	0.69
2017-07-06	5.23	2409.75	1.04	36.8	48.11	5152.4	7337.28	12381.2	0.69
2017-07-07	5.33	2425.18	1.05	36	46.71	5145.16	7350.92	12388.7	0.68
2017-07-10	5.39	2427.43	1.04	35.23	46.88	5165.64	7370.03	12445.9	0.68
2017-07-11	5.32	2425.53	1.05	34.2	47.52	5140.6	7329.76	12437	0.71
2017-07-12	5.47	2443.25	1.05	34	47.74	5222.13	7416.93	12626.6	0.7
2017-07-13	5.35	2447.83	1.05	34.1	48.42	5235.4	7413.44	12641.3	0.69
2017-07-14	5.41	2459.27	1.04	33.68	48.91	5235.31	7378.39	12631.7	0.71
2017-07-17	5.43	2459.14	1.07	35.65	48.42	5230.17	7404.13	12587.2	0.71
2017-07-18	5.45	2460.61	1.07	35.13	48.84	5173.27	7390.22	12430.4	0.7
2017-07-19	5.38	2473.83	1.11	34.95	49.7	5216.07	7430.91	12452	0.69
2017-07-20	5.29	2473.45	1.15	36.62	49.3	5199.22	7487.87	12447.2	0.69
2017-07-21	5.08	2472.54	1.16	36.58	48.06	5117.66	7452.91	12240.1	0.68
2017-07-24	5.13	2469.91	1.17	36.29	48.6	5127.7	7377.73	12209	0.71
2017-07-25	5.15	2477.13	1.18	36.95	50.2	5161.08	7434.82	12264.3	0.69
2017-07-26	5.24	2477.83	1.13	38.62	50.97	5190.17	7452.32	12305.1	0.68
2017-07-27	5.13	2475.42	1.11	38.95	51.49	5186.95	7443.01	12212	0.68
2017-07-28	5.17	2472.1	1.08	39.5	52.52	5131.39	7368.37	12162.7	0.67
2017-07-31	5.22	2470.3	1.07	39.42	52.65	5093.77	7372	12118.2	0.68
2017-08-01	5.29	2476.35	1.08	38.37	51.78	5127.03	7423.66	12251.3	0.68
2017-08-02	5.42	2477.57	1.08	38.87	52.36	5107.25	7411.43	12181.5	0.69
2017-08-03	5.42	2472.16	1.08	39.48	52.01	5130.49	7474.77	12154.7	0.69
2017-08-04	5.34	2476.83	1.08	40	52.42	5203.44	7511.71	12297.7	0.67
2017-08-07	5.26	2480.91	1.02	41.41	52.37	5207.89	7531.94	12257.2	0.67
2017-08-08	5.26	2474.92	1.06	40.94	52.14	5218.89	7542.73	12292	0.68
2017-08-09	5.36	2474.02	1.06	41.87	52.7	5145.7	7498.06	12154	0.7
2017-08-10	5.36	2438.21	1.05	42.32	51.9	5115.23	7389.94	12014.3	0.69
2017-08-11	5.38	2441.32	1.03	43.26	52.1	5060.92	7309.96	12014.1	0.68
2017-08-14	5.51	2465.84	1.02	41.7	50.73	5121.67	7353.89	12165.1	0.68
2017-08-15	5.52	2464.61	1.04	42.2	50.8	5140.25	7383.85	12177	0.68
2017-08-16	5.79	2468.11	1.02	43.35	50.27	5176.61	7433.03	12263.9	0.68
2017-08-17	5.8	2430.01	1	43.4	51.03	5146.85	7387.87	12203.5	0.66
2017-08-18	5.81	2425.55	1.02	43.97	52.72	5114.15	7323.98	12165.2	0.67
2017-08-21	5.74	2428.37	1	43.59	51.66	5087.59	7318.88	12066	0.68
2017-08-22	5.77	2452.51	1	44.2	51.87	5131.86	7381.74	12229.3	0.66
2017-08-23	5.94	2444.04	1	45.11	52.57	5115.39	7382.65	12174.3	0.67
2017-08-24	5.94	2438.97	1.02	44.84	52.04	5113.13	7407.06	12180.8	0.67
2017-08-25	6.08	2443.05	1.03	44.35	52.41	5104.33	7401.46	12167.9	0.67
2017-08-29	6.03	2446.3	1.03	45.49	52	5031.92	7337.43	11945.9	0.66
2017-08-30	6.02	2457.59	1.03	45.11	50.86	5056.34	7365.26	12002.5	0.67
2017-08-31	5.93	2471.65	1.01	44.9	52.38	5085.59	7430.62	12055.8	0.67
2017-09-01	5.82	2476.55	1.02	44.61	52.75	5123.26	7438.5	12142.6	0.67
2017-09-05	6.49	2457.85	1.03	45.55	53.38	5086.56	7372.92	12123.7	0.66
2017-09-06	6.69	2465.54	1.07	45.69	54.2	5101.41	7354.13	12214.5	0.66
2017-09-07	6.89	2465.1	1.05	45.42	54.49	5114.62	7396.98	12296.6	0.62
2017-09-08	7.06	2461.43	1.04	45.43	53.78	5113.49	7377.6	12304	0.63
2017-09-11	6.87	2488.11	1.05	46.42	53.84	5176.71	7413.59	12475.2	0.64
2017-09-12	6.86	2496.48	1.03	45.7	54.27	5209.01	7400.69	12524.8	0.67
2017-09-13	7.09	2498.37	1.04	46.3	55.16	5217.59	7379.7	12553.6	0.66
2017-09-14	7.09	2495.62	1.05	46.1	55.47	5225.2	7295.39	12540.5	0.66
2017-09-15	6.94	2500.23	1.05	45.23	55.62	5213.91	7215.47	12518.8	0.67
2017-09-18	6.72	2503.87	1.05	45.05	55.48	5229.32	7253.28	12559.4	0.66
2017-09-19	7.02	2506.65	1.04	45.27	55.14	5237.44	7275.25	12561.8	0.66
2017-09-20	6.9	2508.24	1.04	44.5	56.29	5241.66	7271.95	12569.2	0.67
2017-09-21	6.55	2500.6	1.04	43.95	56.43	5267.29	7263.9	12600	0.7
2017-09-22	6.64	2502.22	1.03	43.74	56.86	5281.29	7310.64	12592.4	0.69
2017-09-25	7.27	2496.66	1.05	46.35	59.02	5267.13	7301.29	12594.8	0.7
2017-09-26	6.97	2496.84	1.06	45.83	58.44	5268.76	7285.74	12605.2	0.7
2017-09-27	6.92	2507.04	1.07	46.2	57.9	5281.96	7313.51	12657.4	0.73
2017-09-28	6.96	2510.06	1.06	48.99	57.49	5293.77	7322.82	12704.6	0.72
2017-09-29	7.06	2519.36	1.06	47.5	57.54	5329.81	7372.76	12828.9	0.71
2017-10-02	6.93	2529.12	1.01	48.5	56.12	5350.44	7438.84	12902.6	0.72
2017-10-04	6.89	2537.74	1.08	49.01	55.8	5363.23	7467.58	12970.5	0.75
2017-10-05	6.88	2552.07	1.07	50.14	57	5379.21	7507.99	12968	0.74
2017-10-06	6.99	2549.33	1.07	50.41	55.62	5359.9	7522.87	12955.9	0.72
2017-10-10	7.39	2550.64	1.08	49.89	56.61	5363.65	7538.27	12949.2	0.71
2017-10-11	7.38	2555.24	1.1	49.65	56.94	5362.41	7533.81	12970.7	0.72
2017-10-12	7.41	2550.93	1.09	49.46	56.25	5360.81	7556.24	12982.9	0.72
2017-10-13	7.32	2553.17	1.09	49.48	57.17	5351.74	7535.44	12991.9	0.71
2017-10-16	7.36	2557.64	1.1	49.89	57.82	5362.88	7526.97	13003.7	0.71
2017-10-17	7.42	2559.36	1.09	50.08	57.88	5361.37	7516.17	12995.1	0.71
2017-10-18	7.81	2561.26	1.09	50.66	58.15	5383.81	7542.87	13043	0.71
2017-10-19	7.65	2562.1	1.1	49.76	57.23	5368.29	7523.04	12990.1	0.72
2017-10-20	7.57	2575.21	1.11	48.95	57.75	5372.38	7523.23	12991.3	0.73
2017-10-23	7.44	2564.98	1.09	48.44	57.37	5386.81	7524.45	13003.1	0.72
2017-10-24	7.47	2569.13	1.12	48.56	58.33	5394.8	7526.54	13013.2	0.71
2017-10-25	7.4	2557.15	1.12	48.6	58.44	5374.89	7447.21	12953.4	0.73
2017-10-26	7.2	2560.4	1.11	48.3	59.3	5455.4	7486.5	13133.3	0.72
2017-10-27	7.17	2581.07	1.1	48	60.44	5494.13	7505.03	13217.5	0.72
2017-10-30	7.14	2572.83	1.12	50	60.9	5493.63	7487.81	13229.6	0.71
2017-11-01	7.51	2579.36	1.18	51.35	60.49	5514.29	7487.96	13465.5	0.73
2017-11-02	7.66	2579.85	1.17	51.82	60.62	5510.5	7555.32	13440.9	0.73
2017-11-03	7.88	2587.84	1.18	51	62.07	5517.97	7560.35	13478.9	0.72
2017-11-06	7.92	2591.13	1.19	52.69	64.27	5507.25	7562.28	13468.8	0.73
2017-11-07	7.75	2590.64	1.22	53.6	63.69	5480.64	7513.11	13379.3	0.72
2017-11-08	7.72	2594.38	1.23	54.14	63.49	5471.43	7529.72	13382.4	0.67
2017-11-09	7.55	2584.62	1.24	54.58	63.93	5407.75	7484.1	13182.6	0.66
2017-11-13	7.35	2584.84	1.24	55.31	63.16	5341.63	7415.18	13074.4	0.64
2017-11-14	7.39	2578.87	1.26	53.55	62.21	5315.58	7414.42	13033.5	0.65
2017-11-15	7.69	2564.62	1.25	53.34	61.87	5301.25	7372.61	12976.4	0.68
2017-11-16	7.5	2585.64	1.27	52.85	61.36	5336.39	7386.94	13047.2	0.67
2017-11-17	7.48	2578.85	1.29	52.7	62.72	5319.17	7380.68	12993.7	0.67
2017-11-20	7.44	2582.14	1.3	53.88	62.22	5340.45	7389.46	13058.7	0.68
2017-11-21	7.39	2599.03	1.3	54.41	62.57	5366.15	7411.34	13167.5	0.68
2017-11-22	7.37	2597.08	1.29	54.2	63.32	5352.76	7419.02	13015	0.71
2017-11-24	7.77	2602.42	1.29	57.31	63.86	5390.46	7409.64	13059.8	0.71
2017-11-27	7.7	2601.42	1.27	57.87	63.84	5360.09	7383.9	13000.2	0.72
2017-11-28	7.59	2627.04	1.3	56.3	63.61	5390.48	7460.65	13059.5	0.7
2017-11-29	7.7	2626.07	1.29	57.56	63.11	5398.05	7393.56	13061.9	0.69
2017-11-30	7.53	2647.58	1.27	56.66	63.57	5372.79	7326.67	13024	0.69
2017-12-01	7.68	2642.22	1.27	58.13	63.73	5316.89	7300.49	12861.5	0.72
2017-12-04	7.55	2639.44	1.29	60.35	62.45	5389.29	7338.97	13058.5	0.72
2017-12-05	7.43	2629.57	1.3	59.7	62.86	5375.53	7327.5	13048.5	0.72
2017-12-06	7.27	2629.27	1.3	59.35	61.22	5374.35	7348.03	12998.9	0.71
2017-12-07	7.35	2636.98	1.29	59.43	62.2	5383.86	7320.75	13045.1	0.72
2017-12-08	7.14	2651.5	1.28	58.12	63.4	5399.09	7393.96	13153.7	0.71
2017-12-11	7.2	2659.99	1.33	62.75	64.69	5386.83	7453.48	13123.6	0.72
2017-12-12	7.14	2664.11	1.34	65.4	63.34	5427.19	7500.41	13183.5	0.72
2017-12-13	7.07	2662.85	1.3	60.75	62.44	5399.45	7496.51	13125.6	0.71
2017-12-14	7.09	2652.01	1.32	62	63.31	5357.14	7448.12	13068.1	0.71
2017-12-15	7.18	2675.81	1.31	61.3	63.23	5349.3	7490.57	13103.6	0.72
2017-12-18	7.39	2690.16	1.38	59.88	63.41	5420.58	7537.01	13312.3	0.72
2017-12-19	7.5	2681.47	1.37	59.2	63.41	5382.91	7544.09	13215.8	0.71
2017-12-20	7.77	2679.25	1.38	60.4	64.56	5352.77	7525.22	13069.2	0.71
2017-12-21	7.98	2684.57	1.35	58.82	64.9	5385.97	7603.98	13109.7	0.72
2017-12-22	8.15	2683.34	1.33	57.55	65.25	5364.72	7592.66	13072.8	0.72
2017-12-27	8.13	2682.62	1.44	55.72	66.44	5368.84	7620.68	13070	0.71
2017-12-28	8.17	2687.54	1.39	56.85	66.72	5339.42	7622.88	12979.9	0.71
2017-12-29	8.14	2673.61	1.39	55.73	66.87	5312.56	7687.77	12917.6	0.72
2018-01-02	7.78	2695.81	1.44	54.7	66.57	5288.6	7648.1	12871.4	0.72
2018-01-03	7.8	2713.06	1.41	54.95	67.84	5331.28	7671.11	12978.2	0.71
2018-01-04	7.74	2723.99	1.41	54.25	68.07	5413.69	7695.88	13167.9	0.74
2018-01-05	7.75	2743.15	1.39	52.76	67.62	5470.75	7724.22	13319.6	0.73
2018-01-08	7.62	2747.71	1.45	53.14	67.78	5487.42	7696.51	13367.8	0.73
2018-01-09	7.75	2751.29	1.44	54.85	68.82	5523.94	7731.02	13385.6	0.72
2018-01-10	7.86	2748.23	1.42	54.3	69.2	5504.68	7748.51	13281.3	0.7
2018-01-11	7.79	2767.56	1.43	54.13	69.26	5488.55	7762.94	13202.9	0.7
2018-01-12	7.83	2786.24	1.43	56	69.87	5517.06	7778.64	13245	0.73
2018-01-16	8.02	2776.42	1.45	52.79	69.15	5513.82	7755.93	13246.3	0.71
2018-01-17	8.15	2802.56	1.44	51	69.38	5493.99	7725.43	13184	0.73
2018-01-18	8.46	2798.03	1.45	50.5	69.31	5494.83	7700.96	13281.4	0.72
2018-01-19	8.73	2810.3	1.44	50.3	68.61	5526.51	7730.79	13434.5	0.7
2018-01-22	8.72	2832.97	1.44	51.3	69.03	5541.99	7715.44	13463.7	0.7
2018-01-23	8.98	2839.13	1.44	49.99	69.96	5535.26	7731.83	13559.6	0.7
2018-01-24	9.42	2837.54	1.43	48.44	70.53	5495.16	7643.43	13414.7	0.69
2018-01-25	9.21	2839.25	1.42	49.1	70.42	5481.21	7615.84	13298.4	0.69
2018-01-26	9.06	2872.87	1.41	49	70.52	5529.15	7665.54	13340.2	0.68
2018-01-29	8.97	2853.53	1.44	47.86	69.46	5521.59	7671.53	13324.5	0.7
2018-01-30	8.86	2822.43	1.44	47.1	69.02	5473.78	7587.98	13197.7	0.69
2018-01-31	9.25	2823.81	1.46	49	69.05	5481.93	7533.55	13189.5	0.69
2018-02-01	9.24	2821.98	1.48	49.95	69.65	5454.55	7490.39	13003.9	0.72
2018-02-02	8.93	2762.13	1.48	49.95	68.58	5364.98	7443.43	12785.2	0.69
2018-02-05	9.05	2648.94	1.51	48.52	67.62	5285.83	7334.98	12687.5	0.7
2018-02-06	8.78	2695.14	1.52	50.3	66.86	5161.81	7141.4	12392.7	0.7
2018-02-07	8.97	2681.66	1.55	50.65	65.51	5255.9	7279.42	12590.4	0.7
2018-02-08	9.1	2581	1.55	49.25	64.81	5151.68	7170.69	12260.3	0.69
2018-02-09	9.21	2619.55	1.55	49.99	62.79	5079.21	7092.43	12107.5	0.68
2018-02-12	9.46	2656	1.62	50.3	62.59	5140.06	7177.06	12282.8	0.67
2018-02-13	9.87	2662.94	1.59	51.84	62.72	5109.24	7168.01	12196.5	0.68
2018-02-14	9.58	2698.63	1.58	50.7	64.36	5165.26	7213.97	12339.2	0.69
2018-02-15	9.52	2731.2	1.58	49.75	64.33	5222.52	7234.81	12346.2	0.66
2018-02-16	9.5	2732.22	1.62	51.54	64.84	5281.58	7294.7	12452	0.66
2018-02-20	9.7	2716.26	1.66	54.78	65.25	5289.86	7246.77	12487.9	0.66
2018-02-21	9.54	2701.33	1.64	54.74	65.42	5302.17	7281.57	12470.5	0.66
2018-02-22	9.7	2703.96	1.63	55.9	66.39	5309.23	7252.39	12461.9	0.7
2018-02-23	9.79	2747.3	1.64	56.9	67.31	5317.37	7244.41	12483.8	0.67
2018-02-26	9.61	2779.6	1.66	51.15	67.5	5344.26	7289.58	12527	0.68
2018-02-28	10.08	2713.83	1.65	46.35	65.78	5320.49	7231.91	12435.9	0.71
2018-03-01	9.97	2677.67	1.63	47.11	63.83	5262.56	7175.64	12190.9	0.71
2018-03-02	10.12	2691.25	1.65	48.48	64.37	5136.58	7069.9	11913.7	0.68
2018-03-05	10.34	2720.94	1.7	47.32	65.54	5167.23	7115.98	12090.9	0.69
2018-03-06	10.45	2728.12	1.68	47.95	65.79	5170.23	7146.75	12113.9	0.75
2018-03-07	10.62	2726.8	1.68	47.95	64.34	5187.83	7157.84	12245.4	0.76
2018-03-08	11.1	2738.97	1.67	49.6	63.61	5254.1	7203.24	12355.6	0.76
2018-03-09	11.1	2786.57	1.67	51.5	65.49	5274.4	7224.51	12346.7	0.77
2018-03-12	11.06	2783.02	1.71	53.03	64.95	5276.71	7214.76	12418.4	0.79
2018-03-13	11.38	2765.31	1.73	52.2	64.64	5242.79	7138.78	12221	0.78
2018-03-14	11.18	2749.48	1.76	49.96	64.89	5233.36	7132.69	12237.7	0.76
2018-03-15	11.16	2747.33	1.77	50.5	65.12	5267.26	7139.76	12345.6	0.77
2018-03-16	11.15	2752.01	1.78	50.2	66.21	5282.75	7164.14	12389.6	0.77
2018-03-19	11.04	2712.92	1.8	50	66.05	5222.84	7042.93	12217	0.8
2018-03-20	11.52	2716.94	1.81	51.3	67.42	5252.43	7061.27	12307.3	0.81
2018-03-21	12.82	2711.93	1.74	51.45	69.47	5239.74	7038.97	12309.1	0.8
2018-03-22	12.31	2643.69	1.72	49.65	68.91	5167.21	6952.59	12100.1	0.81
2018-03-26	12.96	2658.55	1.79	47.7	70.12	5066.28	6888.69	11787.3	0.8
2018-03-27	13.65	2612.62	1.77	49.1	70.11	5115.74	7000.14	11970.8	0.81
2018-03-28	12.96	2605	1.73	47.4	69.53	5130.44	7044.74	11940.7	0.81
2018-03-29	13.26	2640.87	1.73	47.55	70.27	5167.3	7056.61	12096.7	0.82
2018-04-03	13.27	2614.45	1.75	46.82	68.12	5152.12	7030.46	12002.5	0.82
2018-04-04	13.02	2644.69	1.71	47.35	68.02	5141.8	7034.01	11957.9	0.83
2018-04-05	12.61	2662.84	1.72	47	68.33	5276.67	7199.5	12305.2	0.84
2018-04-06	12.96	2604.47	1.73	47.12	67.11	5258.24	7183.64	12241.3	0.83
2018-04-09	13.3	2613.16	1.76	48.3	68.65	5263.39	7194.75	12261.8	0.85
2018-04-10	13.34	2656.87	1.74	48.64	71.04	5307.56	7266.75	12397.3	0.83
2018-04-11	13.39	2642.19	1.73	49.72	72.06	5277.94	7257.14	12294	0.84
2018-04-12	13.55	2663.99	1.75	49.55	72.02	5309.22	7258.34	12415	0.83
2018-04-13	13.9	2656.3	1.76	50.2	72.58	5315.02	7264.56	12442.4	0.82
2018-04-16	13.95	2677.84	1.79	48.8	71.42	5312.96	7198.2	12391.4	0.81
2018-04-17	13.7	2706.39	1.8	48.75	71.58	5353.54	7226.05	12585.6	0.82
2018-04-18	13.85	2708.64	1.81	50.05	73.48	5380.17	7317.34	12590.8	0.82
2018-04-19	13.42	2693.13	1.82	51.4	73.78	5391.64	7328.92	12567.4	0.8
2018-04-20	13.01	2670.14	1.81	51.5	74.06	5412.83	7368.17	12540.5	0.84
2018-04-23	12.85	2670.29	1.87	51.4	74.71	5438.55	7398.87	12572.4	0.8
2018-04-24	13.18	2634.56	1.87	50.59	73.86	5444.16	7425.4	12550.8	0.83
2018-04-25	13.21	2639.4	1.85	51.6	74	5413.3	7379.32	12422.3	0.84
2018-04-26	13.44	2666.94	1.82	51.73	74.74	5453.58	7421.43	12500.5	0.81
2018-04-27	13.51	2669.91	1.82	51.96	74.64	5483.19	7502.21	12580.9	0.82
2018-04-30	13.54	2648.05	1.87	52.8	75.17	5520.5	7509.3	12612.1	0.79
2018-05-02	13.02	2635.67	1.84	50.85	73.36	5529.22	7543.2	12802.2	0.81
2018-05-03	12.92	2629.73	1.84	51.18	73.62	5501.66	7502.69	12690.1	0.8
2018-05-04	12.98	2663.42	1.84	52.35	74.87	5516.05	7567.14	12819.6	0.8
2018-05-08	13.56	2671.92	1.87	52.56	74.85	5521.93	7565.75	12912.2	0.82
2018-05-09	13.96	2697.79	1.88	52.85	77.21	5534.63	7662.52	12943.1	0.82
2018-05-10	14.57	2723.07	1.9	53.51	77.47	5545.95	7700.97	13022.9	0.82
2018-05-11	14.6	2727.72	1.92	54.19	77.12	5541.94	7724.55	13001.2	0.81
2018-05-14	14.6	2730.13	1.93	54.92	78.23	5540.68	7710.98	12977.7	0.82
2018-05-15	14.29	2711.45	1.92	53.6	78.43	5553.16	7722.98	12970	0.82
2018-05-16	15.15	2722.46	1.92	55.3	79.28	5567.54	7734.2	12996.3	0.83
2018-05-17	15.27	2720.13	1.92	56.6	79.3	5621.92	7787.97	13114.6	0.85
2018-05-18	15.22	2712.97	1.91	56.04	78.51	5614.51	7778.79	13077.7	0.85
2018-05-22	15.92	2724.44	1.93	58.33	79.57	5640.1	7877.45	13169.9	0.84
2018-05-23	15.98	2733.29	1.92	57.87	79.8	5565.85	7788.44	12976.8	0.83
2018-05-24	16.26	2727.76	1.91	57.41	78.79	5548.45	7716.74	12855.1	0.84
2018-05-25	15.97	2721.33	1.9	55.33	76.44	5542.55	7730.28	12938	0.85
2018-05-30	15.81	2724.01	1.94	58.72	77.5	5427.35	7689.57	12783.8	0.86
2018-05-31	14.88	2705.27	1.93	56.78	77.59	5398.4	7678.2	12604.9	0.87
2018-06-01	15.26	2734.62	1.92	55.21	76.79	5465.53	7701.77	12724.3	0.87
2018-06-04	16.1	2746.87	1.94	55.45	75.29	5472.91	7741.29	12770.8	0.86
2018-06-05	15.74	2748.8	1.94	53.82	75.38	5460.95	7686.8	12787.1	0.87
2018-06-06	15.9	2772.35	1.95	53.9	75.36	5457.56	7712.37	12830.1	0.88
2018-06-07	15.97	2770.37	1.94	55.4	77.32	5448.36	7704.4	12811	0.87
2018-06-08	15.79	2779.03	1.93	54.44	76.46	5450.22	7681.07	12766.5	0.87
2018-06-11	15.46	2782	1.94	53.99	76.46	5473.91	7737.43	12842.9	0.89
2018-06-12	15.12	2786.85	1.92	55.06	75.88	5453.37	7703.81	12842.3	0.87
2018-06-13	15.28	2775.63	1.94	56.97	76.74	5452.73	7703.71	12890.6	0.87
2018-06-14	14.88	2782.49	1.94	55.75	75.94	5528.46	7765.79	13107.1	0.9
2018-06-15	14.5	2779.66	1.94	54.36	73.44	5501.88	7633.91	13010.5	0.89
2018-06-18	14.57	2773.75	1.94	55.2	75.34	5450.48	7631.33	12834.1	0.88
2018-06-19	14.21	2762.59	1.94	53.22	75.08	5390.63	7603.85	12678	0.87
2018-06-20	14.47	2767.32	1.94	52.95	74.74	5372.31	7627.4	12695.2	0.86
2018-06-21	14.78	2749.76	1.94	52.7	73.05	5316.01	7556.44	12511.9	0.87
2018-06-22	15.09	2754.88	1.93	53.7	75.55	5387.38	7682.27	12579.7	0.88
2018-06-25	14.99	2717.07	1.93	52.45	74.73	5283.86	7509.84	12270.3	0.88
2018-06-26	14.99	2723.06	1.93	52.95	76.31	5281.29	7537.92	12234.3	0.89
2018-06-27	15.21	2699.63	1.93	54.4	77.62	5327.2	7621.69	12348.6	0.88
2018-06-28	14.96	2716.31	1.93	55.6	77.85	5275.64	7615.63	12177.2	0.91
2018-06-29	14.95	2718.37	1.93	55.6	79.44	5323.53	7636.93	12306	0.91
2018-07-02	15.03	2726.71	1.98	56.8	77.3	5276.76	7547.85	12238.2	0.91
2018-07-03	15.06	2713.22	1.98	56.8	77.76	5316.77	7593.29	12349.1	0.92
2018-07-05	15.64	2736.61	1.96	58.3	77.39	5366.32	7603.22	12464.3	0.9
2018-07-06	15.66	2759.82	1.97	57.7	77.11	5375.77	7617.7	12496.2	0.9
2018-07-09	15.96	2784.17	1.98	59.16	78.07	5398.11	7687.99	12543.9	0.94
2018-07-10	16.01	2793.84	1.99	58.8	78.86	5434.36	7692.04	12609.9	0.93
2018-07-11	16.28	2774.02	1.97	57.99	73.4	5353.93	7591.96	12417.1	0.94
2018-07-12	16.05	2798.29	1.98	56.5	74.45	5405.9	7651.33	12493	0.94
2018-07-13	16.02	2801.31	1.98	57.98	75.33	5429.2	7661.87	12540.7	0.93
2018-07-16	15.89	2798.43	2.01	56.7	71.84	5409.43	7600.45	12561	0.94
2018-07-17	16.04	2809.55	2.02	56.6	72.16	5422.54	7626.33	12661.5	0.92
2018-07-18	16.37	2815.62	2	57.99	72.9	5447.44	7676.28	12765.9	0.92
2018-07-19	16.82	2804.49	2	57.35	72.58	5417.07	7683.97	12686.3	0.91
2018-07-20	17.03	2801.83	1.99	57.1	73.07	5398.32	7678.79	12561.4	0.9
2018-07-23	17.35	2806.98	1.99	57.89	73.06	5378.25	7655.79	12548.6	0.91
2018-07-24	17.06	2820.4	2.02	57.92	73.44	5434.19	7709.05	12689.4	0.92
2018-07-25	17.3	2846.07	2.01	57.96	73.93	5426.41	7658.26	12579.3	0.91
2018-07-26	17.25	2837.44	1.99	57.6	74.54	5480.55	7663.17	12809.2	0.91
2018-07-27	17.06	2818.82	2	58.2	74.29	5511.76	7701.31	12860.4	0.9
2018-07-30	17	2802.6	2.04	58.65	74.97	5491.22	7700.85	12798.2	0.91
2018-07-31	17.36	2816.29	2.03	58.3	74.25	5511.3	7748.76	12805.5	0.9
2018-08-01	17.74	2813.36	2.03	57.83	72.39	5498.37	7652.91	12737	0.89
2018-08-02	17.59	2827.22	2.02	58.01	73.45	5460.98	7575.93	12546.3	0.91
2018-08-03	17.63	2840.35	2.01	58.65	73.21	5478.98	7659.1	12615.8	0.9
2018-08-06	17.53	2850.4	2.05	59.85	73.75	5477.18	7663.78	12598.2	0.89
2018-08-07	17.47	2858.45	2.06	59.97	74.65	5521.31	7718.48	12648.2	0.9
2018-08-08	17.36	2857.7	2.06	60.05	72.28	5501.9	7776.65	12633.5	0.86
2018-08-09	17.56	2853.58	2.06	60.27	72.07	5502.25	7741.77	12676.1	0.86
2018-08-10	17.85	2833.28	2.05	60.81	72.81	5414.68	7667.01	12424.4	0.88
2018-08-13	17.95	2821.93	2.06	61.85	72.61	5412.32	7642.45	12358.7	0.87
2018-08-14	18.12	2839.96	2.08	62.3	72.46	5403.41	7611.64	12358.9	0.87
2018-08-15	18.05	2818.37	2.07	61.55	70.76	5305.22	7497.87	12163	0.88
2018-08-16	17.95	2840.69	2.07	63.12	71.43	5349.02	7556.38	12237.2	0.87
2018-08-17	18.1	2850.13	2.05	63.7	71.83	5344.93	7558.59	12210.5	0.89
2018-08-20	18.45	2857.05	2.06	64.1	72.21	5379.65	7591.26	12331.3	0.88
2018-08-21	18.45	2862.96	2.08	64.47	72.63	5408.6	7565.7	12384.5	0.88
2018-08-22	19.78	2861.82	2.09	64.95	74.78	5420.61	7574.24	12385.7	0.89
2018-08-23	20.36	2856.98	2.08	66.21	74.73	5419.33	7563.22	12365.6	0.88
2018-08-24	20.65	2874.69	2.09	66.8	75.82	5432.5	7577.49	12394.5	0.89
2018-08-28	20.65	2897.52	2.13	68.14	75.95	5484.99	7617.22	12527.4	0.88
2018-08-29	21.02	2914.04	2.13	69.52	77.14	5501.33	7563.21	12561.7	0.89
2018-08-30	21.13	2901.13	2.11	68.25	77.77	5478.06	7516.03	12494.2	0.86
2018-08-31	21.06	2901.52	2.11	68.25	77.42	5406.85	7432.42	12364.1	0.87
2018-09-04	20.14	2896.72	2.13	70.9	78.17	5342.7	7457.86	12210.2	0.86
2018-09-05	20.34	2888.6	2.14	71.8	77.27	5260.22	7383.28	12040.5	0.88
2018-09-06	21.44	2878.05	2.13	72.5	76.5	5243.84	7318.96	11955.2	0.87
2018-09-07	23.19	2871.68	2.14	74.49	76.83	5252.22	7277.7	11959.6	0.88
2018-09-10	25.19	2877.13	2.14	76.2	77.37	5269.63	7279.3	11986.3	0.91
2018-09-11	24.13	2887.89	2.15	74.87	79.06	5283.79	7273.54	11970.3	0.91
2018-09-12	22.92	2888.92	2.16	71.77	79.74	5332.13	7313.36	12032.3	0.92
2018-09-13	18.87	2904.18	2.15	69.35	78.18	5328.12	7281.57	12055.5	0.92
2018-09-14	19.94	2904.98	2.16	71.53	78.09	5352.57	7304.04	12124.3	0.93
2018-09-17	20.9	2888.8	2.16	71.88	78.05	5348.87	7302.1	12096.4	0.93
2018-09-18	20.19	2904.31	2.17	71.25	79.03	5363.79	7300.23	12157.7	0.91
2018-09-19	21.43	2907.95	2.16	74.16	79.4	5393.74	7331.12	12219	0.92
2018-09-20	21.98	2930.75	2.17	73.49	78.7	5451.59	7367.32	12326.5	0.93
2018-09-21	22.08	2929.67	2.18	76.65	78.8	5494.17	7490.23	12430.9	0.91
2018-09-24	22.37	2919.37	2.22	77.86	81.2	5476.17	7458.41	12350.8	0.92
2018-09-25	21.19	2915.56	2.21	77.25	81.87	5479.1	7507.56	12374.7	0.91
2018-09-26	20.18	2905.97	2.2	74.41	81.34	5512.73	7511.49	12385.9	0.91
2018-09-27	20.77	2914	2.18	76.5	81.72	5540.41	7545.44	12435.6	0.91
2018-09-28	21.16	2913.98	2.19	75.8	82.72	5493.49	7510.2	12246.7	0.9
2018-10-01	21.32	2924.59	2.23	76.1	84.98	5506.82	7495.67	12339	0.9
2018-10-02	20.95	2923.43	2.23	74	84.8	5467.89	7474.55	12287.6	0.91
2018-10-05	22.11	2885.57	2.23	75.4	84.16	5359.36	7318.54	12111.9	0.91
2018-10-09	20.75	2880.34	2.25	71.61	85	5318.55	7237.59	11977.2	0.91
2018-10-10	19.43	2785.68	2.27	69.91	83.09	5206.22	7145.74	11712.5	0.92
2018-10-11	19.85	2728.37	2.27	69.67	80.26	5106.37	7006.93	11539.4	0.93
2018-10-12	20.35	2767.13	2.28	71.7	80.43	5095.98	6995.91	11523.8	0.91
2018-10-15	18.57	2750.79	2.31	71.25	80.78	5095.07	7029.22	11614.2	0.91
2018-10-16	19.28	2809.92	2.3	70.4	81.41	5173.05	7059.4	11776.5	0.95
2018-10-17	19.26	2809.21	2.31	70.85	80.05	5144.95	7054.6	11715	0.94
2018-10-18	19.73	2768.78	2.32	69.85	79.29	5116.79	7026.99	11589.2	0.93
2018-10-19	19.7	2767.78	2.31	72.64	79.78	5084.66	7049.8	11553.8	0.94
2018-10-22	19.09	2755.88	2.34	70.5	79.83	5053.31	7042.8	11524.3	0.93
2018-10-23	19.23	2740.69	2.33	69.3	76.44	4967.69	6955.21	11274.3	0.94
2018-10-24	19.61	2656.1	2.34	68.11	76.17	4953.09	6962.98	11191.6	0.93
2018-10-25	19.08	2705.57	2.34	66.85	76.89	5032.3	7004.1	11307.1	0.92
2018-10-26	18.28	2658.69	2.33	65.25	77.62	4967.37	6939.56	11200.6	0.92
2018-10-29	16.68	2641.25	2.34	66.65	77.34	4989.35	7026.32	11335.5	0.92
2018-10-30	16.02	2682.63	2.33	68.84	75.91	4978.53	7035.85	11287.4	0.92
2018-10-31	16.36	2711.74	2.34	67.75	75.47	5093.44	7128.1	11447.5	0.91
2018-11-01	15.62	2740.37	2.32	65.9	72.89	5085.78	7114.66	11468.5	0.9
2018-11-02	17.08	2723.06	2.33	67	72.83	5102.13	7094.12	11519	0.97
2018-11-05	17.23	2738.31	2.36	66.05	73.17	5101.39	7103.84	11495	0.97
2018-11-06	17.57	2755.45	2.35	65.75	72.13	5075.19	7040.68	11484.3	0.96
2018-11-07	18.62	2813.89	2.37	67.96	72.07	5137.94	7117.28	11579.1	0.95
2018-11-08	19.56	2806.83	2.35	67.15	70.65	5131.45	7140.68	11527.3	1
2018-11-09	19.5	2781.01	2.36	67.62	70.18	5106.75	7105.34	11529.2	1.01
2018-11-13	20.14	2722.18	2.38	73.05	65.47	5101.85	7053.76	11472.2	0.97
2018-11-14	19.74	2701.58	2.38	73	66.12	5068.85	7033.79	11412.5	1
2018-11-15	19	2730.2	2.37	74.25	66.62	5033.62	7038.01	11353.7	0.99
2018-11-16	19.11	2736.27	2.36	71.65	66.76	5025.2	7013.88	11341	1
2018-11-19	18.93	2690.73	2.38	67.07	66.79	4985.45	7000.89	11244.5	1.01
2018-11-20	19.46	2641.89	2.39	67.2	62.53	4924.89	6947.92	11066.4	1.01
2018-11-21	20.49	2649.93	2.41	67.41	63.48	4975.5	7050.23	11244.2	1.04
2018-11-23	20.21	2632.56	2.41	68.1	58.8	4946.95	6952.86	11192.7	1.05
2018-11-26	19.83	2673.45	2.41	66.55	60.48	4994.98	7036	11354.7	1.05
2018-11-27	19.6	2682.17	2.41	67.35	60.21	4983.15	7016.85	11309.1	1.08
2018-11-28	19.29	2743.79	2.4	64.55	58.76	4983.24	7004.52	11298.9	1.05
2018-11-29	20.02	2737.76	2.37	68.16	59.51	5006.25	7038.95	11298.2	1.08
2018-11-30	20.5	2760.17	2.37	67.75	58.71	5003.92	6980.24	11257.2	1.06
2018-12-03	20.63	2790.37	2.38	68.04	61.69	5053.98	7062.41	11465.5	1.07
2018-12-04	20.73	2700.06	2.42	66.9	62.08	5012.66	7022.76	11335.3	1.07
2018-12-06	19.99	2695.95	2.41	63	60.06	4780.46	6704.05	10811	1.08
2018-12-07	20.29	2633.08	2.4	63.65	61.67	4813.13	6778.11	10788.1	1.1
2018-12-10	20.86	2637.72	2.41	64.55	59.97	4742.38	6721.54	10622.1	1.08
2018-12-11	20.16	2636.78	2.41	65.11	60.2	4806.2	6806.94	10780.5	1.12
2018-12-12	21.47	2651.07	2.43	66.27	60.15	4909.45	6880.19	10929.4	1.14
2018-12-13	22.32	2650.54	2.43	66.75	61.45	4896.92	6877.5	10924.7	1.15
2018-12-14	23.37	2599.95	2.42	67.9	60.28	4853.7	6845.17	10865.8	1.12
2018-12-17	24.26	2545.94	2.4	67.35	59.61	4799.87	6773.24	10772.2	1.12
2018-12-18	24.03	2546.16	2.39	66.1	56.26	4754.08	6701.59	10740.9	1.13
2018-12-19	24.32	2506.96	2.4	67.65	57.24	4777.45	6765.94	10766.2	1.15
2018-12-20	24.17	2467.42	2.39	69.2	54.35	4692.46	6711.93	10611.1	1.12
2018-12-21	24.6	2416.62	2.39	68.68	53.82	4694.38	6721.17	10633.8	1.13
2018-12-27	24.67	2488.83	2.41	65.17	52.16	4598.61	6584.68	10381.5	1.12
2018-12-28	24.64	2485.74	2.4	63.86	52.2	4678.74	6733.97	10559	1.14
2019-01-02	25	2510.03	2.42	62.35	54.91	4689.39	6734.23	10580.2	1.16
2019-01-03	23.04	2447.89	2.41	61.5	55.95	4611.49	6692.66	10416.7	1.13
2019-01-04	23.5	2531.94	2.42	63.4	57.06	4737.12	6837.42	10767.7	1.14
2019-01-07	22.07	2549.69	2.45	58.95	57.33	4719.17	6810.88	10747.8	1.16
2019-01-08	22.66	2574.41	2.46	61.3	58.72	4773.27	6861.6	10804	1.15
2019-01-09	21.86	2584.96	2.45	60	61.44	4813.58	6906.63	10893.3	1.17
2019-01-10	21.94	2596.64	2.43	60.85	61.68	4805.66	6942.87	10921.6	1.18
2019-01-11	22.59	2596.26	2.43	61.4	60.48	4781.34	6918.18	10887.5	1.17
2019-01-14	22.4	2582.61	2.45	59.65	58.99	4762.75	6855.02	10855.9	1.17
2019-01-15	22.47	2610.3	2.45	60.9	60.64	4786.17	6895.02	10891.8	1.19
2019-01-16	23.23	2616.1	2.43	60.67	61.32	4810.74	6862.68	10931.2	1.18
2019-01-17	23.49	2635.96	2.42	62.84	61.18	4794.37	6834.92	10918.6	1.18
2019-01-18	24.68	2670.71	2.41	61.71	62.7	4875.93	6968.33	11205.5	1.21
2019-01-22	25.01	2632.9	2.43	59.37	61.5	4847.53	6901.39	11090.1	1.2
2019-01-23	24.53	2638.7	2.41	59.71	61.14	4840.38	6842.88	11071.5	1.24
2019-01-24	25.01	2642.33	2.37	58	61.09	4871.96	6818.95	11130.2	1.23
2019-01-25	23.76	2664.76	2.39	56.38	61.64	4925.82	6809.22	11281.8	1.24
2019-01-28	22.6	2643.85	2.42	55.3	59.93	4888.58	6747.1	11210.3	1.24
2019-01-29	23.23	2640	2.42	55.95	61.32	4928.18	6833.93	11218.8	1.23
2019-01-30	22.9	2681.05	2.42	52.6	61.65	4974.76	6941.63	11181.7	1.22
2019-01-31	22.15	2704.1	2.41	51.35	61.89	4992.72	6968.85	11173.1	1.22
2019-02-01	21.84	2706.53	2.4	49.9	62.75	5019.26	7020.22	11180.7	1.2
2019-02-04	22.91	2724.87	2.42	50.7	62.51	5000.19	7034.13	11176.6	1.2
2019-02-05	23.02	2737.7	2.42	49.8	61.98	5083.34	7177.37	11368	1.19
2019-02-06	23.55	2731.61	2.42	50.5	62.69	5079.05	7173.09	11324.7	1.2
2019-02-07	23.33	2706.05	2.42	49.6	61.63	4985.56	7093.58	11022	1.21
2019-02-08	22.23	2707.88	2.43	48.51	62.1	4961.64	7071.18	10906.8	1.16
2019-02-11	22.26	2709.8	2.45	47.9	61.51	5014.47	7129.11	11014.6	1.19
2019-02-12	20.58	2744.73	2.43	46.64	62.42	5056.35	7133.14	11126.1	1.18
2019-02-13	20.83	2753.03	2.44	48	63.61	5074.27	7190.84	11167.2	1.2
2019-02-14	19.67	2745.73	2.43	47.24	64.57	5062.52	7197.01	11089.8	1.19
2019-02-15	20.3	2775.6	2.43	47.65	66.25	5153.19	7236.68	11299.8	1.18
2019-02-19	20.09	2779.76	2.45	46.85	66.45	5160.52	7179.17	11309.2	1.19
2019-02-20	20.36	2784.7	2.45	47.4	67.08	5195.95	7228.62	11402	1.12
2019-02-21	18.7	2774.88	2.45	45.35	67.07	5196.11	7167.39	11423.3	1.11
2019-02-22	18.84	2792.67	2.46	44.7	67.12	5215.85	7178.6	11457.7	1.09
2019-02-25	19.14	2796.11	2.47	44.2	64.76	5231.85	7183.74	11505.4	1.1
2019-02-26	19.56	2793.9	2.45	43.85	65.21	5238.72	7151.12	11540.8	1.1
2019-02-27	21.17	2792.38	2.45	44.4	66.39	5225.35	7107.2	11487.3	1.09
2019-02-28	21.59	2784.49	2.45	44.35	66.03	5240.53	7074.73	11515.6	1.09
2019-03-01	22.18	2803.69	2.44	43.25	65.07	5265.19	7106.73	11601.7	1.08
2019-03-04	23.03	2792.81	2.46	43.35	65.67	5286.57	7134.39	11592.7	1.07
2019-03-05	22.83	2789.65	2.46	42.86	65.86	5297.52	7183.43	11620.7	1.07
2019-03-06	22.04	2771.45	2.47	42.06	65.99	5288.81	7196	11587.6	1.08
2019-03-07	23.17	2748.93	2.45	42.35	66.3	5267.92	7157.55	11517.8	1.07
2019-03-08	22.91	2743.07	2.46	42	65.74	5231.22	7104.31	11457.8	1.07
2019-03-11	22.18	2783.3	2.46	41.5	66.58	5265.96	7130.62	11543.5	1.06
2019-03-12	22.22	2791.52	2.46	40.55	66.67	5270.25	7151.15	11524.2	1.06
2019-03-13	22.17	2810.92	2.45	39.28	67.55	5306.38	7159.19	11572.4	1.07
2019-03-14	22.63	2808.48	2.45	38.95	67.23	5349.78	7185.43	11587.5	1.06
2019-03-15	22.36	2822.48	2.45	37.45	67.16	5405.32	7228.28	11685.7	1.05
2019-03-18	21.71	2832.94	2.44	38	67.54	5412.83	7299.19	11657.1	1.05
2019-03-19	21.01	2832.57	2.46	37.14	67.61	5425.9	7324	11788.4	1.06
2019-03-20	21.53	2824.23	2.48	37.95	68.5	5382.66	7291.01	11603.9	1.05
2019-03-21	20.83	2854.88	2.49	36.97	67.86	5378.85	7355.31	11550	1.07
2019-03-22	20.56	2800.71	2.46	36.33	67.03	5269.92	7207.59	11364.2	1.07
2019-03-25	20.83	2798.36	2.46	35.7	67.21	5260.64	7177.58	11346.6	1.04
2019-03-26	21.44	2818.46	2.46	36.63	67.97	5307.38	7196.29	11419.5	1.07
2019-03-27	21.75	2805.37	2.44	37.2	67.83	5301.24	7194.19	11419	1.05
2019-03-28	22.16	2815.44	2.43	35	67.82	5296.54	7234.33	11428.2	1.05
2019-03-29	21.44	2834.4	2.4	34.85	68.39	5350.53	7279.19	11526	1.05
2019-04-01	21.82	2867.19	2.43	33.35	69.01	5405.53	7317.38	11682	1.05
2019-04-02	21.93	2867.24	2.42	32.15	69.37	5423.47	7391.12	11754.8	1.06
2019-04-03	23.09	2873.4	2.44	34.15	69.31	5468.91	7418.28	11954.4	1.06
2019-04-04	24.37	2879.39	2.44	35.9	69.4	5463.8	7401.94	11988	1.03
2019-04-05	24.53	2892.74	2.44	41.55	70.34	5476.2	7446.87	12009.8	1.05
2019-04-08	24.25	2895.77	2.43	38.4	71.1	5471.78	7451.89	11963.4	1.04
2019-04-09	25.46	2878.2	2.42	41.7	70.61	5436.42	7425.57	11850.6	1.03
2019-04-10	26.05	2888.21	2.43	38.8	71.73	5449.88	7421.91	11905.9	1.04
2019-04-11	27.24	2888.32	2.43	39.81	70.83	5485.72	7417.95	11935.2	1.03
2019-04-12	26.5	2907.41	2.44	37.95	71.55	5502.7	7437.06	11999.9	1
2019-04-15	26.73	2905.58	2.43	35.75	71.18	5508.73	7436.87	12020.3	1.02
2019-04-16	26.92	2907.06	2.43	36.05	71.72	5528.67	7469.92	12101.3	0.99
2019-04-17	27.38	2900.45	2.44	37.25	71.62	5563.09	7471.32	12153.1	1
2019-04-18	26.81	2905.03	2.42	34.42	71.97	5580.38	7459.88	12222.4	1
2019-04-23	27.45	2933.68	2.45	33.63	74.51	5591.69	7523.07	12235.5	0.98
2019-04-24	27.33	2927.25	2.44	33.2	74.57	5576.06	7471.75	12313.2	0.98
2019-04-25	27.21	2926.17	2.43	34.33	74.35	5557.67	7434.13	12282.6	0.99
2019-04-26	25.78	2939.88	2.42	33.15	72.15	5569.36	7428.19	12315.2	0.95
2019-04-29	26.3	2943.03	2.44	33.5	72.04	5580.98	7440.66	12328	0.96
2019-04-30	26.2	2945.83	2.43	33.52	72.8	5586.41	7418.22	12344.1	0.94
2019-05-02	24.62	2917.52	2.47	33.75	70.75	5538.86	7351.31	12345.4	0.91
2019-05-03	25.12	2945.64	2.43	34.34	70.85	5548.84	7380.64	12412.8	0.92
2019-05-07	26.32	2884.05	2.43	31.95	69.88	5395.75	7260.47	12092.7	0.92
2019-05-08	26.82	2879.42	2.43	33.85	70.37	5417.59	7271	12179.9	0.96
2019-05-09	26.42	2870.72	2.43	33.58	70.39	5313.16	7207.41	11973.9	0.93
2019-05-10	25.54	2881.4	2.43	32.71	70.62	5327.44	7203.29	12059.8	0.95
2019-05-13	24.95	2811.87	2.41	32	70.23	5262.57	7163.68	11876.6	0.94
2019-05-14	25.81	2834.41	2.41	32.56	71.24	5341.35	7241.6	11991.6	0.95
2019-05-15	25.89	2850.96	2.42	32.25	71.77	5374.26	7296.95	12099.6	0.94
2019-05-16	25.49	2876.32	2.4	30.8	72.62	5448.11	7353.51	12310.4	0.96
2019-05-17	24.92	2859.53	2.39	30.6	72.21	5438.23	7348.62	12238.9	0.95
2019-05-20	25.12	2840.23	2.39	30.62	71.97	5358.59	7310.88	12041.3	0.95
2019-05-21	25.32	2864.36	2.39	30.35	72.18	5385.46	7328.92	12143.5	0.96
2019-05-22	26.3	2856.27	2.38	30.54	70.99	5378.98	7334.19	12168.7	0.97
2019-05-23	25.99	2822.24	2.37	29.95	67.76	5281.37	7231.04	11952.4	0.95
2019-05-24	25.4	2826.06	2.35	30.25	68.69	5316.51	7277.73	12011	0.99
2019-05-28	25.4	2802.39	2.37	30.57	70.11	5312.69	7268.95	12027	0.97
2019-05-29	25.45	2783.02	2.37	30.02	69.45	5222.12	7185.3	11837.8	0.99
2019-05-30	25.22	2788.86	2.38	28.75	66.87	5248.91	7218.16	11902.1	1
2019-05-31	24.39	2752.06	2.35	28.18	64.49	5207.63	7161.71	11726.8	1
2019-06-03	23.67	2744.45	2.35	26.65	61.28	5241.46	7184.8	11792.8	0.99
2019-06-04	24.49	2803.27	2.35	29.18	61.97	5268.26	7214.29	11971.2	1.02
2019-06-05	24.18	2826.15	2.35	27.96	60.63	5292	7220.22	11980.8	1.03
2019-06-06	23.91	2843.49	2.33	27.14	61.67	5278.43	7259.85	11953.1	1.03
2019-06-07	24.44	2873.34	2.28	28.8	63.29	5364.05	7331.94	12045.4	1.03
2019-06-11	24.91	2885.72	2.27	28.08	62.29	5408.45	7398.45	12155.8	1.04
2019-06-12	24.75	2879.84	2.24	27.7	59.97	5374.92	7367.62	12115.7	1.03
2019-06-13	24.9	2891.64	2.19	28.3	61.31	5375.63	7368.57	12169	1.04
2019-06-14	24.99	2886.98	2.2	28.83	62.01	5367.62	7345.78	12096.4	1.02
2019-06-17	24.96	2889.67	2.23	28.85	60.94	5390.95	7357.31	12085.8	1.05
2019-06-18	25.05	2917.75	2.22	27.65	62.14	5509.73	7443.04	12331.8	1.06
2019-06-19	24.89	2926.46	2.18	26.42	61.82	5518.45	7403.54	12308.5	1.05
2019-06-20	25.03	2954.18	2.14	26.4	64.45	5535.57	7424.44	12355.4	1.06
2019-06-21	25.24	2950.46	2.11	27.5	65.2	5528.33	7407.5	12339.9	1.06
2019-06-24	26.31	2945.35	2.13	26.3	64.86	5521.71	7416.69	12274.6	1.05
2019-06-25	26.37	2917.38	2.12	24.95	65.05	5514.57	7422.43	12228.4	1.02
2019-06-26	27.35	2913.78	2.15	25.12	66.49	5500.72	7416.39	12245.3	1.05
2019-06-27	26.85	2924.92	2.14	25.3	66.55	5493.61	7402.33	12271	1.05
2019-06-28	26.24	2941.76	2.12	25.65	66.55	5538.97	7425.63	12398.8	1.06
2019-07-01	26.87	2964.33	2.21	26.4	65.06	5567.91	7497.5	12521.4	1.05
2019-07-02	26.68	2973.01	2.2	26.11	62.4	5576.82	7559.19	12526.7	1.04
2019-07-03	26.47	2995.82	2.21	26.9	63.82	5618.81	7609.32	12616.2	1.04
2019-07-05	26.34	2990.41	2.23	29.7	64.23	5593.72	7553.14	12568.5	1.04
2019-07-08	26.77	2975.95	2.26	31.88	64.11	5589.19	7549.27	12543.5	1.04
2019-07-09	26.52	2979.63	2.26	29.99	64.16	5572.1	7536.47	12436.5	1.03
2019-07-10	28.15	2993.07	2.2	33.7	67.01	5567.59	7530.69	12373.4	1.02
2019-07-11	28.26	2999.91	2.17	35.21	66.52	5551.95	7509.82	12332.1	1.01
2019-07-12	28.76	3013.77	2.14	36.19	66.72	5572.86	7505.97	12323.3	1.03
2019-07-15	29.02	3014.3	2.16	34.46	66.48	5578.21	7531.72	12387.3	0.99
2019-07-16	28.44	3004.04	2.15	31.13	64.35	5614.38	7577.2	12431	0.99
2019-07-17	28.43	2984.42	2.14	30.8	63.66	5571.71	7535.46	12341	1
2019-07-18	27.74	2995.11	2.05	29.11	61.93	5550.55	7493.09	12227.9	1
2019-07-19	28.85	2976.61	2.06	28.6	62.47	5552.34	7508.7	12260.1	1
2019-07-22	28.95	2985.03	2.09	27.66	63.26	5567.02	7514.93	12289.4	0.99
2019-07-23	29.77	3005.47	2.06	29.2	63.83	5618.16	7556.86	12490.7	1
2019-07-24	29.15	3019.56	2.1	28	63.18	5605.87	7501.46	12522.9	0.91
2019-07-25	28.98	3003.67	2.1	27.59	63.39	5578.05	7489.05	12362.1	0.91
2019-07-26	28.25	3025.86	2.12	28.85	63.46	5610.05	7549.06	12419.9	0.9
2019-07-29	28.38	3020.97	2.12	28.29	63.71	5601.1	7686.61	12417.5	0.9
2019-07-30	27.87	3013.18	2.08	29.58	64.72	5511.07	7646.77	12147.2	0.91
2019-07-31	27.95	2980.38	2.08	30.18	65.17	5518.9	7586.78	12189	0.89
2019-08-01	29.42	2953.56	2.07	35	60.5	5557.41	7584.87	12253.1	0.88
2019-08-02	29.23	2932.05	2.06	32.82	61.89	5359	7407.06	11872.4	0.87
2019-08-05	28.67	2844.74	2.05	31.48	59.81	5241.55	7223.85	11658.5	0.84
2019-08-06	28.38	2881.77	2.05	30.5	58.94	5234.65	7171.69	11568	0.83
2019-08-07	28.25	2883.98	2.02	31.45	56.23	5266.51	7198.7	11650.1	0.85
2019-08-08	28.51	2938.09	2.02	34.5	57.38	5387.96	7285.9	11845.4	0.88
2019-08-09	28.1	2918.65	2	32.9	58.53	5327.92	7253.85	11693.8	0.88
2019-08-12	26.68	2883.75	2	32.2	58.57	5310.31	7226.72	11679.7	0.87
2019-08-13	27.08	2926.32	2	33.4	61.3	5363.07	7250.9	11750.1	0.89
2019-08-14	26.89	2840.6	1.96	31.45	59.48	5251.3	7147.88	11492.7	0.87
2019-08-15	25.97	2847.6	1.91	31.28	58.23	5236.93	7067.01	11412.7	0.89
2019-08-16	25.97	2888.68	1.87	30.77	58.64	5300.79	7117.15	11562.7	0.9
2019-08-19	26.55	2923.65	1.94	30.13	59.74	5371.56	7189.65	11715.4	0.94
2019-08-20	26.24	2900.51	1.94	33.35	60.03	5344.64	7125	11651.2	0.96
2019-08-21	26.01	2924.43	1.97	33.28	60.3	5435.48	7203.97	11802.9	0.95
2019-08-22	25.65	2922.95	2	32.71	59.92	5388.25	7128.18	11747	0.94
2019-08-23	25.08	2847.11	1.97	31.86	59.34	5326.87	7094.98	11611.5	0.91
2019-08-27	25.4	2869.16	1.98	30.69	59.51	5387.09	7089.58	11730	0.92
2019-08-28	26	2887.94	1.99	30.9	60.49	5368.8	7114.71	11701	0.92
2019-08-29	26.45	2924.58	1.99	33.75	61.08	5449.97	7184.32	11838.9	0.91
2019-08-30	26.31	2926.46	1.99	33.21	60.43	5480.48	7207.18	11939.3	0.91
2019-09-03	25.22	2906.27	1.98	31.34	58.26	5466.07	7268.19	11910.9	0.89
2019-09-04	25.52	2937.78	1.97	30.92	60.7	5532.07	7311.26	12025	0.9
2019-09-05	25.53	2976	1.97	31.51	60.95	5593.37	7271.17	12126.8	0.91
2019-09-06	25.08	2978.71	1.96	32.1	61.54	5603.99	7282.34	12191.7	0.9
2019-09-09	25.01	2978.43	1.96	31.75	62.59	5588.95	7235.81	12226.1	0.87
2019-09-10	26.72	2979.39	1.95	37.95	62.38	5593.21	7267.95	12268.7	0.87
2019-09-11	26.27	3000.93	1.96	35.82	60.81	5618.06	7338.03	12359.1	0.88
2019-09-12	26.43	3009.57	1.95	38.1	60.38	5642.86	7344.67	12410.2	0.87
2019-09-13	26.37	3007.39	1.96	37.45	60.22	5655.46	7367.46	12468.5	0.86
2019-09-16	27.02	2997.96	1.99	39.27	69.02	5602.23	7321.41	12380.3	0.86
2019-09-17	26.2	3005.7	1.99	35.5	64.55	5615.51	7320.4	12372.6	0.88
2019-09-18	25.44	3006.73	1.95	33.01	63.6	5620.65	7314.05	12389.6	0.88
2019-09-19	25.94	3006.79	1.93	32.5	64.4	5659.08	7356.42	12457.7	0.89
2019-09-20	26.51	2992.07	1.91	32.9	64.28	5690.78	7344.92	12468	0.9
2019-09-23	25.78	2991.78	1.94	32.4	64.77	5630.76	7326.08	12342.3	0.87
2019-09-24	25.52	2966.6	1.92	32.1	63.1	5628.33	7291.43	12307.1	0.9
2019-09-25	25.19	2984.87	1.89	30.95	62.39	5583.8	7289.99	12234.2	0.88
2019-09-26	25.62	2977.62	1.83	31	62.74	5620.57	7351.08	12288.5	0.89
2019-09-27	25.29	2961.79	1.8	44.41	61.91	5640.58	7426.21	12380.9	0.88
2019-09-30	24.72	2976.74	1.88	42.88	60.78	5677.79	7408.21	12428.1	0.87
2019-10-01	25.04	2940.25	1.82	43.56	58.89	5597.63	7360.32	12263.8	0.9
2019-10-02	24.2	2887.61	1.79	42.5	57.69	5422.77	7122.54	11925.2	0.87
2019-10-04	22.94	2952.01	1.71	42.05	58.37	5488.32	7155.38	12012.8	0.93
2019-10-07	23.41	2938.79	1.75	41.36	58.35	5521.61	7197.88	12097.4	0.92
2019-10-08	22.53	2893.06	1.72	42.11	58.24	5456.62	7143.15	11970.2	0.89
2019-10-09	22.65	2919.4	1.69	42.86	58.32	5499.14	7166.5	12094.3	0.93
2019-10-10	23.26	2938.13	1.68	42.25	59.1	5569.05	7186.36	12164.2	0.92
2019-10-11	24.44	2970.27	1.68	42.15	60.51	5665.48	7247.08	12511.6	0.92
2019-10-15	25.71	2995.68	1.67	41.77	58.74	5702.05	7211.64	12629.8	0.92
2019-10-16	26.3	2989.69	1.66	42	59.42	5696.9	7167.95	12670.1	0.92
2019-10-17	26.06	2997.95	1.66	41.7	59.91	5673.07	7182.32	12655	0.93
2019-10-18	25.87	2986.2	1.66	41.4	59.42	5636.25	7150.57	12633.6	0.94
2019-10-21	25.92	3006.72	1.67	40.45	58.96	5648.35	7163.64	12748	0.95
2019-10-22	25.65	2995.99	1.65	40.55	59.7	5657.69	7212.49	12754.7	0.93
2019-10-23	24.75	3004.52	1.65	40	61.17	5653.44	7260.74	12798.2	0.94
2019-10-25	24.96	3022.55	1.66	39.95	62.02	5722.15	7324.47	12894.5	0.92
2019-10-28	25.11	3039.42	1.65	37.84	61.57	5730.57	7331.28	12941.7	0.93
2019-10-29	25.44	3036.89	1.63	36.1	61.59	5740.14	7306.26	12939.6	0.92
2019-10-30	25.99	3046.77	1.62	42.76	60.61	5765.87	7330.78	12910.2	0.88
2019-10-31	25.6	3037.56	1.54	42.83	60.23	5729.86	7248.38	12866.8	0.88
2019-11-01	25.28	3066.91	1.52	42.85	61.69	5761.89	7302.42	12961	0.87
2019-11-04	25.62	3078.27	1.53	44.1	62.13	5824.3	7369.69	13136.3	0.88
2019-11-05	25.5	3074.62	1.56	43.89	62.96	5846.89	7388.08	13148.5	0.9
2019-11-06	24.78	3076.78	1.56	42.91	61.74	5866.74	7396.65	13179.9	0.89
2019-11-07	24.93	3085.18	1.56	42.62	62.29	5890.99	7406.41	13289.5	0.9
2019-11-08	24.83	3093.08	1.55	41.6	62.51	5889.7	7359.38	13228.6	0.88
2019-11-12	24.11	3091.84	1.59	40.77	62.06	5919.75	7365.44	13283.5	0.88
2019-11-13	24.38	3094.04	1.57	40.7	62.37	5907.09	7351.21	13230.1	0.85
2019-11-14	23.95	3096.63	1.57	40.6	62.28	5901.08	7292.76	13180.2	0.87
2019-11-15	23.84	3120.46	1.57	41.05	63.3	5939.27	7302.94	13241.8	0.87
2019-11-18	23.38	3122.03	1.57	39.77	62.44	5929.79	7307.7	13207	0.87
2019-11-19	23.43	3120.18	1.57	40.15	60.91	5909.05	7323.8	13221.1	0.88
2019-11-20	24.02	3108.46	1.57	40.6	62.4	5894.03	7262.49	13158.1	0.86
2019-11-21	23.93	3103.54	1.58	41.07	63.97	5881.21	7238.55	13137.7	0.88
2019-11-22	24.57	3110.29	1.58	42.55	63.39	5893.13	7326.81	13163.9	0.88
2019-11-25	24.43	3133.64	1.61	43	63.65	5924.86	7396.29	13246.5	0.9
2019-11-26	24.38	3140.52	1.6	41.9	64.27	5929.62	7403.14	13236.4	0.9
2019-11-27	25.11	3153.63	1.62	42.16	64.06	5926.84	7429.78	13287.1	0.92
2019-11-29	25.22	3140.98	1.59	42.81	62.43	5905.17	7346.53	13236.4	0.91
2019-12-02	24.33	3113.87	1.6	41.45	60.92	5786.74	7285.94	12964.7	0.91
2019-12-03	24	3093.2	1.57	41.1	60.82	5727.22	7158.76	12989.3	0.87
2019-12-04	24.74	3112.76	1.55	40.97	63	5799.68	7188.5	13140.6	0.86
2019-12-06	24.94	3145.91	1.53	38.85	64.39	5871.91	7239.66	13166.6	0.88
2019-12-09	25.13	3135.96	1.54	38.01	64.25	5837.25	7233.9	13105.6	0.88
2019-12-10	24.94	3132.52	1.56	37.15	64.34	5848.03	7213.76	13070.7	0.86
2019-12-11	24.48	3141.63	1.57	35.78	63.72	5860.88	7216.25	13146.7	0.86
2019-12-12	25.07	3168.57	1.56	38.09	64.2	5884.26	7273.47	13221.6	0.87
2019-12-13	24.02	3168.8	1.57	34.89	65.22	5919.02	7353.44	13282.7	0.87
2019-12-16	24.86	3191.45	1.57	35.67	65.34	5991.66	7519.05	13407.7	0.87
2019-12-17	25.94	3192.52	1.56	37.62	66.1	5968.26	7525.28	13287.8	0.89
2019-12-18	26.46	3191.14	1.56	39.35	66.17	5959.6	7540.75	13222.2	0.87
2019-12-19	26.73	3205.37	1.57	39.3	66.54	5972.28	7573.82	13212	0.87
2019-12-20	26.55	3221.22	1.58	37.15	66.14	6021.53	7582.48	13318.9	0.87
2019-12-23	26.42	3224.01	1.59	34.42	66.39	6029.37	7623.59	13301	0.87
2019-12-27	26.58	3240.02	1.57	33.95	68.16	6037.39	7644.9	13337.1	0.86
2019-12-30	24.96	3221.29	1.57	32.81	68.44	5982.22	7587.05	13249	0.85
2020-01-02	24.26	3257.85	1.54	31.24	66.25	6041.5	7604.3	13385.9	0.86
2020-01-03	24.88	3234.85	1.52	33.46	68.6	6044.16	7622.4	13219.1	0.85
2020-01-06	24.13	3246.28	1.56	31	68.91	6013.59	7575.34	13127	0.82
2020-01-07	24.45	3237.18	1.54	30.32	68.27	6012.35	7573.85	13226.8	0.84
2020-01-08	23.97	3253.05	1.54	30.45	65.44	6031	7574.93	13320.2	0.82
2020-01-09	24.58	3274.7	1.54	30.59	65.37	6042.55	7598.12	13495.1	0.84
2020-01-10	24.12	3265.35	1.54	30.8	64.98	6037.11	7587.85	13483.3	0.83
2020-01-13	24.06	3288.13	1.57	31.49	64.2	6036.14	7617.6	13451.5	0.84
2020-01-14	23.77	3283.15	1.57	29.21	64.49	6040.89	7622.35	13456.5	0.81
2020-01-15	24.43	3289.29	1.57	29.3	64	6032.61	7642.8	13432.3	0.83
2020-01-16	24.77	3316.81	1.55	28.9	64.62	6039.03	7609.81	13429.4	0.82
2020-01-17	25.36	3329.62	1.56	28.15	64.85	6100.72	7674.56	13526.1	0.81
2020-01-21	24.85	3320.79	1.56	27.85	64.59	6045.99	7610.7	13555.9	0.8
2020-01-22	24.94	3321.75	1.55	26.8	63.21	6010.98	7571.92	13515.8	0.81
2020-01-23	24.63	3325.54	1.55	26.88	62.04	5971.79	7507.67	13388.4	0.84
2020-01-24	24.31	3295.47	1.54	27.44	60.69	6024.26	7585.98	13576.7	0.86
2020-01-27	24.51	3243.63	1.55	27.39	59.32	5863.02	7412.05	13204.8	0.86
2020-01-28	24.58	3276.24	1.57	28.4	59.51	5925.82	7480.69	13323.7	0.82
2020-01-29	23.92	3273.4	1.56	26.52	59.81	5954.89	7483.57	13345	0.84
2020-01-30	23.65	3283.66	1.57	24.75	58.29	5871.77	7381.96	13157.1	0.83
2020-01-31	23.81	3225.52	1.55	24.35	58.16	5806.34	7286.01	12982	0.82
2020-02-03	23.15	3248.92	1.57	22.89	54.45	5832.51	7326.31	13045.2	0.84
2020-02-04	23.3	3297.59	1.57	23.1	53.96	5935.05	7439.82	13281.7	0.84
2020-02-05	23.71	3334.69	1.57	22.94	55.28	5985.4	7482.48	13478.3	0.83
2020-02-06	23.5	3345.78	1.57	22.6	54.93	6038.18	7504.79	13574.8	0.84
2020-02-07	23.26	3327.71	1.56	22.13	54.54	6029.75	7466.7	13513.8	0.87
2020-02-10	23.11	3352.09	1.58	20.85	53.27	6015.67	7446.88	13494	0.85
2020-02-11	23.25	3357.75	1.57	20.61	54.01	6054.76	7499.44	13627.8	0.84
2020-02-12	23.83	3379.45	1.58	21	55.79	6104.73	7534.37	13749.8	0.84
2020-02-13	24.35	3373.94	1.59	20.5	56.34	6093.14	7452.03	13745.4	0.83
2020-02-14	24.24	3380.16	1.58	21.35	57.32	6069.35	7409.13	13744.2	0.84
2020-02-18	25.09	3370.29	1.58	22.27	57.75	6056.82	7382.01	13681.2	0.84
2020-02-19	25.66	3386.15	1.58	23.05	59.12	6111.24	7457.02	13789	0.82
2020-02-20	25.59	3373.23	1.58	23.13	59.31	6062.3	7436.64	13664	0.8
2020-02-21	25.56	3337.75	1.56	22.7	58.5	6029.72	7403.92	13579.3	0.81
2020-02-24	24.53	3225.89	1.53	22.55	56.3	5791.87	7156.83	13035.2	0.79
2020-02-25	24.14	3128.21	1.53	22.56	54.95	5679.68	7017.88	12790.5	0.81
2020-02-26	24.22	3116.39	1.53	23.15	53.43	5684.55	7042.47	12774.9	0.84
2020-02-27	23.56	2978.76	1.45	21.1	52.18	5495.6	6796.4	12367.5	0.87
2020-02-28	23.57	2954.22	1.27	21.96	50.52	5309.9	6580.61	11890.4	0.81
2020-03-02	23.49	3090.23	1.13	22.74	51.9	5333.52	6654.89	11857.9	0.93
2020-03-03	23.33	3003.37	0.95	22.85	51.86	5393.17	6718.2	11985.4	0.9
2020-03-04	23.8	3130.12	0.72	22.1	51.13	5464.89	6815.59	12127.7	0.94
2020-03-05	23.77	3023.94	0.62	22.4	49.99	5361.1	6705.43	11944.7	0.92
2020-03-06	23.39	2972.37	0.45	21.9	45.27	5139.11	6462.55	11541.9	0.93
2020-03-09	23.25	2746.56	0.33	21.75	34.36	4707.91	5965.77	10625	1.01
2020-03-10	24.07	2882.23	0.44	23.35	37.22	4636.61	5960.23	10475.5	1.02
2020-03-11	23.89	2741.38	0.42	23.95	35.79	4610.25	5876.52	10438.7	1.14
2020-03-12	22.49	2480.64	0.33	24.04	33.22	4044.26	5237.48	9161.13	1.14
2020-03-13	21.89	2711.02	0.28	24.14	33.85	4118.36	5366.11	9232.08	1.21
2020-03-16	19.41	2386.13	0.24	22.75	30.05	3881.46	5151.08	8742.25	1.23
2020-03-17	18.25	2529.19	0.19	22.4	28.73	3991.78	5294.9	8939.1	1.11
2020-03-18	15.24	2398.1	0.02	22.17	24.88	3754.84	5080.58	8441.71	1.07
2020-03-19	16.31	2409.39	0.04	23.08	28.47	3855.5	5151.61	8610.43	1.27
2020-03-20	16.04	2304.92	0.05	22.05	26.98	4048.8	5190.78	8928.95	1.03
2020-03-23	15.45	2237.4	0.02	21.81	27.03	3914.31	4993.89	8741.15	1.5
2020-03-24	16.7	2447.33	0.01	21.41	27.15	4242.7	5446.01	9700.57	1.59
2020-03-27	16.26	2541.47	0.03	18.31	24.93	4351.49	5510.33	9632.52	1.75
2020-03-30	16.93	2626.65	0.12	16.26	22.76	4378.51	5563.74	9815.97	1.88
2020-03-31	17.56	2584.59	0.11	16.49	22.74	4396.12	5671.96	9935.84	1.9
2020-04-01	16.96	2470.5	0.09	16.16	24.74	4207.24	5454.57	9544.75	1.83
2020-04-02	17.95	2526.9	0.09	16.32	29.94	4220.96	5480.22	9570.82	1.91
2020-04-03	17.86	2488.65	0.1	16	34.11	4154.58	5415.5	9525.77	1.91
2020-04-06	20.3	2663.68	0.15	17	33.17	4346.14	5582.39	10075.2	1.95
2020-04-07	20.41	2659.41	0.14	17.11	31.87	4438.27	5704.45	10356.7	1.99
2020-04-08	21.04	2749.98	0.22	16.96	32.84	4442.75	5677.73	10332.9	1.96
2020-04-09	20.98	2789.82	0.25	16.73	31.48	4506.85	5842.66	10564.7	1.88
2020-04-14	19.73	2846.06	0.2	15.4	29.6	4523.91	5791.31	10696.6	1.89
2020-04-15	19.17	2783.36	0.14	15.03	27.69	4353.72	5597.65	10279.8	1.59
2020-04-16	20.85	2799.55	0.14	15.65	27.82	4350.16	5628.43	10301.5	1.58
2020-04-17	21.61	2874.56	0.12	15.38	28.08	4499.01	5786.96	10625.8	1.51
2020-04-20	21.29	2823.16	0.12	13.85	25.57	4528.3	5812.83	10675.9	1.55
2020-04-21	19.77	2736.56	0.11	14.35	19.33	4357.46	5641.03	10249.9	1.54
2020-04-22	20.57	2799.31	0.12	13.92	20.37	4411.8	5770.63	10415	1.57
2020-04-23	20.94	2797.8	0.11	13.84	21.33	4451	5826.61	10513.8	1.62
2020-04-24	20.66	2836.74	0.12	12.86	21.44	4393.32	5752.23	10336.1	1.55
2020-04-27	20.2	2878.48	0.12	13.55	19.99	4505.26	5846.79	10660	1.52
2020-04-28	20.14	2863.39	0.11	13.6	20.46	4569.79	5958.5	10795.6	1.52
2020-04-29	20.12	2939.51	0.1	13.92	22.54	4671.11	6115.25	11107.7	1.49
2020-04-30	19.5	2912.43	0.09	14.03	25.27	4572.18	5901.21	10861.6	1.49
2020-05-04	19.28	2842.74	0.13	14.03	27.2	4378.23	5753.78	10466.8	1.53
2020-05-05	19.02	2868.44	0.13	13.66	30.97	4483.13	5849.42	10729.5	1.53
2020-05-06	18.93	2848.42	0.12	13.95	29.72	4433.38	5853.76	10606.2	1.42
2020-05-07	19.47	2881.19	0.11	13.86	29.46	4501.44	5935.98	10759.3	1.45
2020-05-11	18.99	2930.32	0.12	13.12	29.63	4490.22	5939.73	10825	1.45
2020-05-12	18.45	2870.12	0.13	12.2	29.98	4472.5	5994.77	10819.5	1.43
2020-05-13	18.59	2820	0.13	12.22	29.19	4344.95	5904.05	10542.7	1.53
2020-05-14	18.76	2852.5	0.12	12.59	31.13	4273.13	5741.54	10337	1.53
2020-05-15	19.09	2863.7	0.12	12.4	32.5	4277.63	5799.77	10465.2	1.54
2020-05-18	20.26	2953.91	0.13	11.33	34.81	4498.34	6048.59	11058.9	1.55
2020-05-19	19.9	2922.94	0.13	11.3	34.65	4458.16	6002.23	11075.3	1.5
2020-05-20	21.19	2971.61	0.12	10.55	35.75	4496.98	6067.16	11223.7	1.44
2020-05-21	21.12	2948.51	0.12	9.77	36.06	4445.45	6015.25	11065.9	1.41
2020-05-22	21.33	2955.45	0.12	9.87	35.13	4444.56	5993.28	11073.9	1.43
2020-05-26	21.53	2991.77	0.14	9.95	36.17	4606.24	6067.76	11504.6	1.4
2020-05-27	21.26	3036.13	0.15	9.2	34.74	4688.74	6144.25	11657.7	1.38
2020-05-28	21.19	3029.73	0.15	9.04	35.29	4771.39	6218.79	11781.1	1.39
2020-05-29	21.33	3044.31	0.14	9.9	35.33	4695.44	6076.6	11586.9	1.35
2020-06-02	22	3080.82	0.15	10.9	39.57	4858.97	6220.14	12021.3	1.38
2020-06-03	22.01	3122.87	0.16	12.12	39.79	5022.38	6382.41	12487.4	1.4
2020-06-04	22.14	3112.35	0.15	12.73	39.99	5011.98	6341.44	12430.6	1.22
2020-06-05	23.17	3193.93	0.15	13.5	42.3	5197.79	6484.3	12847.7	1.23
2020-06-08	22.65	3232.39	0.17	12.44	40.8	5175.52	6472.59	12819.6	1.21
2020-06-09	22.42	3207.18	0.19	11.77	41.18	5095.11	6335.72	12618	1.17
2020-06-10	22.85	3190.14	0.17	12.1	41.73	5053.42	6329.13	12530.2	1.14
2020-06-11	22.21	3002.1	0.17	12.9	38.55	4815.6	6076.7	11970.3	1.17
2020-06-12	21.93	3041.31	0.16	13.67	38.73	4839.26	6105.18	11949.3	1.2
2020-06-15	22.1	3066.59	0.18	13.95	39.72	4815.72	6064.7	11911.4	1.13
2020-06-16	22.72	3124.74	0.17	13.15	40.96	4952.46	6242.79	12315.7	1.27
2020-06-17	22.69	3113.49	0.17	13.75	40.71	4995.97	6253.25	12382.1	1.18
2020-06-18	24.4	3115.34	0.16	14.05	41.51	4958.75	6224.07	12281.5	1.2
2020-06-19	24.09	3097.74	0.15	14.46	42.19	4979.45	6292.6	12330.8	1.14
2020-06-22	24.46	3117.86	0.16	13.79	43.08	4948.7	6244.62	12263	1.17
2020-06-23	25.35	3131.29	0.16	15.21	42.63	5017.68	6320.12	12523.8	1.16
2020-06-24	25.33	3050.33	0.15	14.49	40.31	4871.36	6123.69	12093.9	1.18
2020-06-25	25.11	3083.76	0.16	13.73	41.05	4918.58	6147.14	12177.9	1.2
2020-06-26	24.66	3009.05	0.14	14.1	41.02	4909.64	6159.3	12089.4	1.21
2020-06-29	26.55	3053.24	0.14	15.85	41.71	4945.46	6225.77	12232.1	1.2
2020-06-30	26.91	3100.29	0.16	15.95	41.15	4935.99	6169.74	12310.9	1.25
2020-07-01	27.65	3115.86	0.14	15.34	42.03	4926.94	6157.96	12260.6	1.18
2020-07-02	27.31	3130.01	0.14	15.51	43.14	5049.38	6240.36	12608.5	1.18
2020-07-06	29.64	3179.72	0.15	15.46	43.1	5081.51	6285.94	12733.5	1.19
2020-07-07	29.32	3145.32	0.15	15.51	43.08	5043.73	6189.9	12616.8	1.19
2020-07-08	29.25	3169.94	0.15	15.06	43.29	4981.13	6156.16	12494.8	1.2
2020-07-09	28.54	3152.05	0.13	14.5	42.35	4921.01	6049.62	12489.5	1.19
2020-07-10	28.96	3185.04	0.13	13.43	43.24	4970.48	6095.41	12633.7	1.2
2020-07-13	29.27	3155.22	0.14	12.55	42.72	5056.23	6176.19	12800	1.2
2020-07-14	29.56	3197.52	0.15	13.12	42.9	5007.46	6179.75	12697.4	1.21
2020-07-15	28.75	3226.56	0.16	13.55	43.79	5108.98	6292.65	12931	1.2
2020-07-16	26.52	3215.57	0.11	12.9	43.37	5085.28	6250.69	12875	1.17
2020-07-17	27.74	3224.73	0.11	13.36	43.14	5069.42	6290.3	12919.6	1.19
2020-07-20	26.09	3251.84	0.13	12.49	43.36	5093.18	6261.52	13046.9	1.18
2020-07-21	26.54	3257.3	0.13	12.86	44.32	5104.28	6269.73	13171.8	1.16
2020-07-22	26.55	3276.02	0.13	13.06	44.29	5037.12	6207.1	13104.2	1.13
2020-07-23	27.25	3235.66	0.12	13.85	43.31	5033.76	6211.44	13103.4	1.12
2020-07-24	26.29	3215.63	0.11	13.33	43.34	4956.43	6123.82	12838.1	1.16
2020-07-27	24.93	3239.41	0.11	13.06	43.41	4939.62	6104.88	12838.7	1.15
2020-07-28	25.67	3218.44	0.11	13.22	43.22	4928.94	6129.26	12835.3	1.14
2020-07-29	26.13	3258.44	0.11	13.75	43.75	4958.74	6131.46	12822.3	1.13
2020-07-30	25.49	3246.22	0.09	15.59	42.94	4852.94	5989.99	12379.6	1.12
2020-07-31	26.22	3271.12	0.09	15.71	43.3	4783.69	5897.76	12313.4	1.12
2020-08-03	26.06	3294.61	0.1	18.53	44.15	4875.93	6032.85	12647	1.1
2020-08-04	26.77	3306.51	0.09	19.28	44.43	4889.52	6036	12600.9	1.06
2020-08-05	26.71	3327.77	0.1	19.82	45.17	4933.34	6104.72	12660.2	1.11
2020-08-06	26.33	3349.16	0.1	21.25	45.09	4885.13	6026.94	12591.7	1.08
2020-08-07	26.36	3351.28	0.1	21.8	44.4	4889.52	6032.18	12674.9	1.11
2020-08-10	26.66	3360.47	0.11	20.92	44.99	4909.51	6050.59	12687.5	1.09
2020-08-11	26.14	3333.69	0.11	20.85	44.5	5027.99	6154.34	12946.9	1.08
2020-08-12	25.92	3380.35	0.11	20.22	45.43	5073.31	6280.12	13058.6	1.07
2020-08-13	25.38	3373.43	0.1	20.7	44.96	5042.38	6185.62	12993.7	1.01
2020-08-14	25.42	3372.85	0.1	22.8	44.8	4962.93	6090.04	12901.3	1.02
2020-08-17	26.26	3381.99	0.1	22.25	45.37	4971.94	6127.44	12920.7	1.01
2020-08-18	26.51	3389.78	0.09	24.1	45.46	4938.06	6076.62	12881.8	1.01
2020-08-19	26.2	3374.85	0.11	22.79	45.37	4977.23	6111.98	12977.3	1
2020-08-20	25.88	3385.51	0.11	22.36	44.9	4911.24	6013.34	12830	0.97
2020-08-21	25.62	3397.16	0.1	20.99	44.35	4896.33	6001.89	12764.8	0.98
2020-08-24	27.45	3431.28	0.12	23.52	45.13	5007.89	6104.73	13066.5	0.97
2020-08-25	28.59	3443.62	0.11	24.67	45.86	5008.27	6037.01	13061.6	0.96
2020-08-26	28.6	3478.73	0.11	25.4	45.64	5048.43	6045.6	13190.1	0.95
2020-08-27	28.35	3484.55	0.11	27.01	45.09	5015.97	5999.99	13096.4	0.99
2020-08-28	29.5	3508.01	0.1	28.93	45.05	5002.94	5963.57	13033.2	1.05
2020-09-01	27.72	3526.65	0.12	36.9	45.58	4938.1	5862.05	12974.2	1.01
2020-09-02	28.21	3580.84	0.12	35.9	44.43	5031.74	5940.95	13243.4	1.04
2020-09-03	28.72	3455.06	0.11	37.44	44.07	5009.52	5850.86	13057.8	1.05
2020-09-04	27.34	3426.96	0.11	36.88	42.66	4965.07	5799.08	12842.7	1.06
2020-09-08	26.78	3331.84	0.13	34.74	39.78	4973.52	5930.3	12968.3	1.07
2020-09-09	27.19	3398.96	0.12	34.82	40.79	5042.98	6012.84	13237.2	1.01
2020-09-10	28.4	3339.19	0.12	34.94	40.06	5023.93	6003.32	13208.9	1.03
2020-09-11	28.24	3340.97	0.11	35.29	39.83	5034.14	6032.09	13202.8	1.04
2020-09-14	30.44	3383.54	0.11	35.8	39.61	5051.88	6026.25	13193.7	1.02
2020-09-15	29.76	3401.2	0.11	35.9	40.53	5067.93	6105.54	13217.7	1.03
2020-09-16	29.96	3385.49	0.12	36.72	42.22	5074.42	6078.48	13255.4	1.05
2020-09-17	28.41	3357.01	0.09	35.91	43.3	5039.5	6049.92	13208.1	1.04
2020-09-18	27.97	3319.47	0.1	36.3	43.15	4978.18	6007.05	13116.2	1.06
2020-09-21	26.38	3281.06	0.1	35.49	41.44	4792.04	5804.29	12542.4	1.06
2020-09-22	27.83	3315.57	0.1	35.94	41.72	4772.84	5829.46	12594.4	1.07
2020-09-23	26.48	3236.92	0.11	36.72	41.77	4802.26	5899.26	12643	1.05
2020-09-24	26.77	3246.59	0.1	36.36	41.94	4762.62	5822.78	12606.6	1.04
2020-09-25	26.15	3298.46	0.1	37.21	41.92	4729.66	5842.67	12469.2	1.09
2020-09-28	27.69	3351.6	0.11	38.15	42.43	4843.27	5927.93	12870.9	1.07
2020-09-29	26.76	3335.47	0.09	37.53	41.03	4832.07	5897.5	12825.8	1.06
2020-09-30	26.91	3363	0.1	37.8	40.95	4803.44	5866.1	12760.7	1.12
2020-10-01	26.49	3380.8	0.09	36.46	40.93	4824.04	5879.45	12730.8	1.1
2020-10-02	27.01	3348.44	0.09	36.2	39.27	4824.88	5902.12	12689	1.09
2020-10-05	26.92	3408.63	0.1	37.34	41.29	4871.87	5942.94	12828.3	1.07
2020-10-06	26.78	3360.95	0.1	36.91	42.65	4895.46	5949.94	12906	1.07
2020-10-07	26.89	3419.45	0.1	38.63	41.99	4882	5946.25	12928.6	1.12
2020-10-08	26.33	3446.83	0.09	38.89	43.34	4911.94	5978.03	13042.2	1.13
2020-10-09	25.71	3477.13	0.1	38.49	42.85	4946.81	6016.65	13051.2	1.12
2020-10-13	25.21	3511.93	0.11	37.7	42.45	4947.61	5969.71	13019	1.1
2020-10-14	25.75	3488.67	0.12	39.3	43.32	4941.66	5935.06	13028.1	1.1
2020-10-15	24.96	3483.34	0.11	39.95	43.16	4837.42	5832.52	12703.8	1.11
2020-10-16	24.89	3483.81	0.11	40.8	42.93	4935.86	5919.58	12909	1.11
2020-10-19	24.98	3426.92	0.11	42.03	42.62	4942.62	5884.65	12854.7	1.1
2020-10-20	24.41	3443.12	0.1	42	43.16	4929.28	5889.22	12737	1.09
2020-10-21	23.57	3435.56	0.1	41.64	41.73	4853.95	5776.5	12557.6	1.06
2020-10-22	24.18	3453.49	0.09	43.22	42.46	4851.38	5785.65	12543.1	1.05
2020-10-23	25.49	3465.39	0.1	43.57	41.77	4909.64	5860.28	12645.8	1.04
2020-10-26	23.85	3400.97	0.11	41.7	40.46	4816.12	5792.01	12177.2	1.05
2020-10-27	24.06	3390.68	0.1	42.65	41.2	4730.66	5728.99	12063.6	1.04
2020-10-28	23.03	3271.03	0.1	41.36	39.12	4571.12	5582.8	11560.5	1.08
2020-10-29	23.66	3310.11	0.09	42.67	37.65	4569.67	5581.75	11598.1	1.06
2020-10-30	23.7	3269.96	0.09	41.53	37.46	4594.24	5577.27	11560.5	1.1
2020-11-02	23.67	3310.24	0.09	40.05	38.97	4691.14	5654.97	11788.3	1.1
2020-11-03	24.38	3369.16	0.1	39.85	39.71	4805.61	5786.77	12089	1.07
2020-11-04	25.11	3443.44	0.1	40.16	41.23	4922.85	5883.26	12324.2	1.07
2020-11-05	25.98	3510.45	0.1	40.98	40.93	4983.99	5906.18	12568.1	1.07
2020-11-06	25.42	3509.44	0.1	40.09	39.45	4960.88	5910.02	12480	1.03
2020-11-09	26.55	3550.5	0.11	39.76	42.4	5336.32	6186.29	13096	1.04
2020-11-10	26.23	3545.53	0.1	39.7	43.61	5418.97	6296.85	13163.1	1
2020-11-12	25.92	3537.01	0.1	40.04	43.53	5362.57	6338.94	13053	0.97
2020-11-13	26.28	3585.15	0.09	40.53	42.78	5380.16	6316.39	13076.7	0.98
2020-11-16	27.39	3626.91	0.09	41.04	43.82	5471.48	6421.29	13138.6	0.98
2020-11-17	26.64	3609.53	0.09	39.15	43.75	5483	6365.33	13133.5	0.98
2020-11-18	27.19	3567.79	0.09	37.98	44.34	5511.45	6385.24	13201.9	1.01
2020-11-19	26.35	3581.87	0.07	36.69	44.2	5474.66	6334.35	13086.2	0.93
2020-11-20	26.74	3557.54	0.07	36.4	44.96	5495.89	6351.45	13137.2	0.94
2020-11-23	27.25	3577.59	0.08	38.27	46.06	5492.15	6333.84	13127	0.95
2020-11-24	27.63	3635.41	0.09	39.15	47.86	5558.42	6432.17	13292.4	0.93
2020-11-25	27.62	3629.65	0.09	39.05	48.6	5571.29	6391.09	13289.8	0.94
2020-11-27	28.13	3638.35	0.09	42.71	48.18	5598.18	6367.58	13335.7	0.96
2020-11-30	29.13	3621.63	0.08	44.17	47.59	5518.55	6266.19	13291.2	0.93
2020-12-01	28.86	3662.45	0.09	42.7	47.42	5581.64	6384.73	13382.3	0.97
2020-12-02	29.55	3669.01	0.09	43.77	48.25	5583.01	6463.39	13313.2	0.94
2020-12-03	29	3666.72	0.08	40.8	48.71	5574.36	6490.27	13252.9	0.94
2020-12-04	30.11	3699.12	0.09	42.38	49.25	5609.15	6550.23	13299	0.94
2020-12-07	29.62	3691.96	0.08	41.6	48.79	5573.38	6555.39	13271	0.9
2020-12-09	29.7	3672.82	0.08	42.49	48.86	5546.82	6564.29	13340.3	0.9
2020-12-10	30.9	3668.1	0.08	45	50.25	5549.65	6599.76	13295.7	0.85
2020-12-11	30.52	3663.46	0.08	46.25	49.97	5507.55	6546.75	13114.3	0.86
2020-12-14	30.81	3647.49	0.09	47.96	50.29	5527.84	6531.83	13223.2	0.89
2020-12-15	32.02	3694.62	0.08	49.45	50.76	5530.31	6513.32	13362.9	0.87
2020-12-16	31.63	3701.17	0.09	46.96	51.08	5547.68	6570.91	13566	0.9
2020-12-17	31.81	3722.48	0.08	46.15	51.5	5549.46	6551.06	13667.2	0.89
2020-12-18	30.95	3709.41	0.08	45.93	52.26	5527.84	6529.18	13630.5	0.87
2020-12-21	30.76	3694.92	0.09	49.38	50.91	5393.34	6416.32	13246.3	0.9
2020-12-22	31.01	3687.26	0.09	51.56	50.08	5466.86	6453.16	13418.1	0.92
2020-12-23	31.77	3690.01	0.09	50.83	51.2	5527.59	6495.75	13587.2	0.92
2020-12-29	32.87	3727.04	0.1	56	51.09	5611.79	6602.65	13761.4	0.91
2020-12-30	32.05	3732.04	0.08	55.6	51.34	5599.41	6555.82	13718.8	0.91
2021-01-04	33.56	3700.65	0.09	58.75	51.09	5588.96	6571.88	13726.7	0.84
2021-01-05	32.84	3726.86	0.09	54	53.6	5564.6	6612.25	13651.2	0.91
2021-01-06	33.51	3748.14	0.09	53.54	54.3	5630.6	6841.86	13892	0.95
2021-01-07	34.64	3803.79	0.09	58.52	54.38	5669.85	6856.96	13968.2	0.85
2021-01-08	34.8	3824.68	0.08	61.44	55.99	5706.88	6873.26	14049.5	0.84
2021-01-11	34.42	3799.61	0.08	68.04	55.66	5662.43	6798.48	13936.7	0.82
2021-01-12	34.54	3801.19	0.09	76.75	56.58	5650.97	6754.11	13925.1	0.81
2021-01-13	33.54	3809.84	0.09	68	56.06	5662.67	6745.52	13939.7	0.8
2021-01-14	33.42	3795.54	0.09	62.75	56.42	5681.14	6801.96	13988.7	0.73
2021-01-15	31.64	3768.25	0.09	58.85	55.1	5611.69	6735.71	13787.7	0.78
2021-01-19	32.99	3798.91	0.09	57.9	55.9	5598.61	6712.95	13815.1	0.77
2021-01-20	32.82	3851.85	0.08	56.8	56.08	5628.44	6740.39	13921.4	0.76
2021-01-21	34.02	3853.07	0.09	56.15	56.1	5590.79	6715.42	13906.7	0.71
2021-01-22	34.15	3841.47	0.08	60.15	55.41	5559.57	6695.07	13874	0.73
2021-01-25	33.08	3855.36	0.09	56.4	55.88	5472.36	6638.85	13644	0.71
2021-01-26	33.28	3849.62	0.07	54.56	55.91	5523.52	6654.01	13871	0.74
2021-01-27	33.21	3750.77	0.08	54.3	55.81	5459.62	6567.37	13620.5	0.78
2021-01-28	33.88	3787.38	0.07	55.87	55.53	5510.52	6526.15	13665.9	0.76
2021-01-29	32.88	3714.24	0.06	52.5	55.88	5399.21	6407.46	13432.9	0.77
2021-02-01	32.81	3773.86	0.07	47.6	56.35	5461.68	6466.42	13622	0.75
2021-02-02	34.93	3826.31	0.07	48.32	57.46	5563.11	6516.65	13835.2	0.72
2021-02-03	37.38	3830.17	0.04	46.8	58.46	5563.05	6507.82	13933.6	0.68
2021-02-04	37.22	3871.74	0.04	47.2	58.84	5608.54	6503.72	14060.3	0.73
2021-02-08	38.56	3915.59	0.05	51.95	60.56	5686.03	6523.53	14059.9	0.72
2021-02-09	38.21	3911.23	0.04	50.25	61.09	5691.54	6531.56	14011.8	0.73
2021-02-10	39.28	3909.88	0.05	47.11	61.47	5670.8	6524.36	13933	0.73
2021-02-11	38.71	3916.38	0.05	44.84	61.14	5669.82	6528.72	14040.9	0.74
2021-02-12	39.97	3934.83	0.04	45.3	62.43	5703.67	6589.79	14049.9	0.74
2021-02-16	38.82	3932.59	0.04	43.52	63.35	5786.53	6748.86	14064.6	0.73
2021-02-17	38.05	3931.33	0.04	41.81	64.34	5765.84	6710.9	13909.3	0.76
2021-02-18	38.28	3913.97	0.03	44.5	63.93	5728.33	6617.15	13886.9	0.72
2021-02-19	37.37	3906.71	0.04	42.05	62.91	5773.55	6624.02	13993.2	0.72
2021-02-22	37.92	3876.5	0.03	39.85	65.24	5767.44	6612.24	13950	0.72
2021-02-23	38.61	3881.37	0.04	41.15	65.37	5779.84	6625.94	13864.8	0.69
2021-02-24	39.09	3925.43	0.03	40.9	67.04	5797.98	6658.97	13976	0.68
2021-02-25	38.2	3829.34	0.04	39.43	66.88	5783.89	6651.96	13879.3	0.7
2021-02-26	37.23	3811.15	0.04	39.75	66.13	5703.22	6483.43	13786.3	0.7
2021-03-01	37.07	3901.82	0.05	40.86	63.69	5792.79	6588.53	14012.8	0.73
2021-03-02	38.29	3870.29	0.04	40.34	62.7	5809.73	6613.75	14039.8	0.69
2021-03-03	37.41	3819.72	0.05	39.09	64.07	5830.06	6675.47	14080	0.67
2021-03-04	38.1	3768.47	0.04	39.67	66.74	5830.65	6650.88	14056.3	0.67
2021-03-05	38.96	3841.94	0.04	41.4	69.36	5782.65	6630.52	13920.7	0.72
2021-03-08	39.07	3821.35	0.05	40.83	68.24	5902.99	6719.13	14380.9	0.73
2021-03-09	40.58	3875.44	0.05	42.9	67.52	5924.97	6730.34	14437.9	0.73
2021-03-10	41.47	3898.81	0.04	45.12	67.9	5990.55	6725.6	14540.2	0.71
2021-03-11	41.85	3939.34	0.04	46.25	69.63	6033.76	6736.96	14569.4	0.7
2021-03-12	42.77	3943.34	0.04	47.52	69.22	6046.55	6761.47	14502.4	0.7
2021-03-15	42.29	3968.94	0.04	44.99	68.88	6035.97	6749.7	14461.4	0.7
2021-03-16	41.47	3962.71	0.02	43.56	68.39	6055.43	6803.61	14557.6	0.69
2021-03-17	42.86	3974.12	0.02	45.37	68	6054.82	6762.67	14596.6	0.69
2021-03-18	42.28	3915.46	0.01	43.6	63.28	6062.79	6779.68	14775.5	0.69
2021-03-19	41.84	3913.1	0.01	43.55	64.53	5997.96	6708.71	14621	0.71
2021-03-22	42.72	3940.59	0.03	45.68	64.62	5968.48	6726.1	14657.2	0.7
2021-03-23	41.32	3910.52	0.01	46.62	60.79	5945.3	6699.19	14662	0.71
2021-03-24	41.49	3889.14	0.02	47.3	64.41	5947.29	6712.89	14610.4	0.72
2021-03-25	40.26	3909.52	0.02	47.13	61.95	5952.41	6674.83	14621.4	0.72
2021-03-26	41.63	3974.54	0.02	48.65	64.57	5988.81	6740.59	14748.9	0.7
2021-03-29	41.75	3971.09	0.03	46.7	64.98	6015.51	6736.17	14817.7	0.73
2021-03-30	41.95	3958.55	0.02	46.16	64.14	6088.04	6772.12	15008.6	0.73
2021-03-31	42.45	3972.89	0.03	46.65	63.54	6067.23	6713.63	15008.3	0.73
2021-04-01	42.37	4019.87	0.02	47.05	63.54	6102.96	6737.3	15107.2	0.76
2021-04-06	44.14	4073.94	0.02	48.65	62.74	6131.34	6823.55	15212.7	0.7
2021-04-07	43.77	4079.95	0.02	48.1	63.16	6130.66	6885.32	15176.4	0.68
2021-04-08	43.38	4097.17	0.01	47.39	63.2	6165.72	6942.22	15202.7	0.69
2021-04-09	43.56	4128.8	0.02	47.39	62.95	6169.41	6915.75	15234.2	0.71
2021-04-12	44.39	4127.99	0.02	49.15	63.28	6161.68	6889.12	15215	0.71
2021-04-13	43.76	4141.59	0.03	48.82	63.67	6184.1	6890.49	15234.4	0.72
2021-04-14	43.73	4124.66	0.02	49.24	66.58	6208.58	6939.58	15209.1	0.72
2021-04-15	44.08	4170.42	0.02	50.59	66.94	6234.14	6983.5	15255.3	0.73
2021-04-16	44.33	4185.47	0.02	51.35	66.77	6287.07	7019.53	15459.8	0.71
2021-04-19	44.27	4163.26	0.02	52.07	67.05	6296.69	7000.08	15368.4	0.7
2021-04-20	44.81	4134.94	0.03	52.7	66.57	6165.11	6859.87	15129.5	0.71
2021-04-21	45.82	4173.42	0.03	53.29	65.32	6210.55	6895.29	15196	0.71
2021-04-22	47	4134.98	0.03	53.66	65.4	6267.28	6938.24	15320.5	0.7
2021-04-23	46.86	4180.17	0.03	50.75	66.11	6257.94	6938.56	15279.6	0.69
2021-04-26	47.11	4187.62	0.03	52	65.65	6275.52	6963.12	15296.3	0.69
2021-04-27	47.2	4186.72	0.01	55.6	66.42	6273.76	6944.97	15249.3	0.69
2021-04-28	47.69	4183.18	0.01	55.27	67.27	6306.98	6963.67	15292.2	0.69
2021-04-29	47.91	4211.47	0.01	58.12	68.56	6302.57	6961.48	15154.2	0.7
2021-04-30	48.73	4181.17	0.01	60.52	67.25	6269.48	6969.81	15135.9	0.67
2021-05-04	48.5	4164.66	0.02	59.85	68.88	6251.75	6923.17	14856.5	0.68
2021-05-05	49.33	4167.59	0.02	61.5	68.96	6339.47	7039.3	15170.8	0.68
2021-05-06	49.82	4201.62	0.02	62.3	68.09	6357.09	7076.17	15196.7	0.67
2021-05-07	50.33	4232.6	0.02	62.1	68.28	6385.51	7129.71	15399.6	0.66
2021-05-10	52.1	4188.43	0.02	63.02	68.32	6385.99	7123.68	15400.4	0.66
2021-05-13	54.35	4112.5	0.02	67.1	67.05	6288.33	6963.33	15199.7	0.65
2021-05-14	56.49	4173.85	0.01	68.26	68.71	6385.14	7043.61	15416.6	0.66
2021-05-17	56.15	4163.29	0.02	65.65	69.46	6367.35	7032.85	15396.6	0.66
2021-05-18	52.9	4127.83	0.02	62.6	68.71	6353.67	7034.24	15386.6	0.66
2021-05-19	49.55	4115.68	0.01	57.7	66.66	6262.55	6950.2	15113.6	0.66
2021-05-20	52.58	4159.12	0.01	62.2	65.11	6343.58	7019.79	15370.3	0.67
2021-05-21	51.65	4155.86	0.01	62.9	66.44	6386.41	7018.05	15437.5	0.67
2021-05-25	53.24	4188.13	0.02	66.62	68.65	6390.27	7029.79	15465.1	0.68
2021-05-26	53.59	4195.99	0.02	65.55	68.87	6391.6	7026.93	15450.7	0.68
2021-05-27	51.76	4200.88	0.02	61.5	69.46	6435.71	7019.67	15406.7	0.66
2021-05-28	50.95	4204.11	0.01	61.7	69.63	6484.11	7022.61	15520	0.67
2021-06-01	52.32	4202.04	0.02	63.35	70.25	6489.4	7080.46	15567.4	0.66
2021-06-02	51.32	4208.12	0.02	62.85	71.35	6521.52	7108	15602.7	0.63
2021-06-03	50.17	4192.85	0.02	63	71.31	6507.92	7064.35	15632.7	0.63
2021-06-04	49.9	4229.89	0.02	63	71.89	6515.66	7069.04	15692.9	0.66
2021-06-07	51.38	4226.52	0.02	65.25	71.49	6543.56	7077.22	15677.1	0.64
2021-06-08	52.08	4227.26	0.02	67.55	72.22	6551.01	7095.09	15640.6	0.65
2021-06-09	53.42	4219.55	0.03	68.5	72.22	6563.45	7081.01	15581.1	0.65
2021-06-10	53.69	4239.18	0.03	68.07	72.52	6546.49	7088.18	15571.2	0.64
2021-06-11	52.58	4247.44	0.03	68.45	72.69	6600.66	7134.06	15693.3	0.64
2021-06-14	52.8	4255.15	0.03	70.31	72.86	6616.35	7146.68	15673.6	0.64
2021-06-15	51.3	4246.59	0.03	68.38	73.99	6639.52	7172.48	15729.5	0.64
2021-06-16	51.24	4223.7	0.04	68.17	74.39	6652.65	7184.95	15710.6	0.68
2021-06-17	50.81	4221.86	0.04	70.06	73.08	6666.26	7153.43	15727.7	0.65
2021-06-18	51.8	4166.45	0.05	72.93	73.51	6569.16	7017.47	15448	0.66
2021-06-21	52.33	4224.79	0.05	72	74.9	6602.54	7062.29	15603.2	0.67
2021-06-22	53.31	4246.44	0.04	75.4	74.81	6611.5	7090.01	15636.3	0.66
2021-06-23	54.56	4241.84	0.05	76.7	75.19	6551.07	7074.06	15456.4	0.67
2021-06-24	54.98	4266.49	0.05	78.2	75.56	6631.15	7109.97	15589.2	0.66
2021-06-25	54.95	4280.7	0.06	79.91	76.18	6622.87	7136.07	15608	0.67
2021-06-28	55.4	4290.61	0.05	80.15	74.68	6558.02	7072.97	15554.2	0.7
2021-06-29	55.53	4291.8	0.04	82.95	74.76	6567.43	7087.55	15690.6	0.69
2021-06-30	56.25	4297.5	0.05	86.9	75.13	6507.83	7037.47	15531	0.69
2021-07-01	57.52	4319.94	0.05	88.08	75.84	6553.82	7125.16	15603.8	0.7
2021-07-02	57.24	4352.34	0.05	88.52	76.17	6552.86	7123.27	15650.1	0.69
2021-07-06	53.92	4343.54	0.05	81.45	74.53	6507.48	7100.88	15511.4	0.67
2021-07-07	52.52	4358.13	0.05	81.91	73.43	6527.72	7151.02	15692.7	0.65
2021-07-08	52.26	4320.82	0.06	83.3	74.12	6396.73	7030.66	15420.6	0.67
2021-07-09	54.17	4369.55	0.06	90.3	75.55	6529.42	7121.88	15687.9	0.66
2021-07-12	51.62	4384.63	0.05	84.29	75.16	6559.25	7125.42	15790.5	0.65
2021-07-13	52.76	4369.21	0.05	86.38	76.49	6558.47	7124.72	15789.6	0.66
2021-07-14	53.27	4374.3	0.06	82.19	74.76	6558.38	7091.19	15789	0.66
2021-07-15	52.89	4360.03	0.05	83.5	73.47	6493.36	7012.02	15629.7	0.68
2021-07-16	52.79	4327.16	0.05	87.1	73.59	6460.08	7008.09	15540.3	0.68
2021-07-19	52.32	4258.49	0.05	90	68.62	6295.97	6844.39	15133.2	0.67
2021-07-20	51.13	4323.06	0.05	88.44	69.35	6346.85	6881.13	15216.3	0.69
2021-07-21	52.06	4358.69	0.05	89.17	72.23	6464.48	6998.28	15422.5	0.69
2021-07-22	50.72	4367.48	0.05	88.48	73.79	6481.59	6968.3	15514.5	0.68
2021-07-23	50.82	4411.79	0.05	88.25	74.1	6568.82	7027.58	15669.3	0.66
2021-07-26	53.12	4422.3	0.05	93.26	74.5	6578.6	7025.43	15619	0.67
2021-07-27	52.83	4401.46	0.05	96.05	74.48	6531.92	6996.08	15519.1	0.67
2021-07-28	53.76	4400.64	0.05	101.32	74.74	6609.31	7016.63	15570.4	0.7
2021-07-29	53.98	4419.15	0.06	107.16	76.05	6633.77	7078.42	15640.5	0.71
2021-07-30	53.26	4395.26	0.06	104.25	76.33	6612.76	7032.3	15544.4	0.68
2021-08-02	54.36	4387.16	0.05	107.3	72.89	6675.9	7081.72	15568.7	0.67
2021-08-03	54.12	4423.15	0.05	105.27	72.41	6723.81	7105.72	15555.1	0.67
2021-08-04	55.39	4402.66	0.05	106.9	70.38	6746.23	7123.86	15692.1	0.66
2021-08-05	55.91	4429.1	0.05	108.42	71.29	6781.19	7120.43	15744.7	0.68
2021-08-06	56.59	4436.52	0.06	108.15	70.7	6816.96	7122.95	15761.5	0.67
2021-08-09	56.55	4432.35	0.06	108.49	69.04	6813.18	7132.3	15745.4	0.68
2021-08-10	57.34	4436.75	0.05	111.21	70.63	6820.21	7161.04	15770.7	0.69
2021-08-11	57.7	4447.7	0.05	116.35	71.44	6857.99	7220.14	15826.1	0.68
2021-08-12	56.19	4460.83	0.06	113.62	71.31	6882.47	7193.23	15937.5	0.69
2021-08-13	55.31	4468	0.06	111.8	70.59	6896.04	7218.71	15977.4	0.69
2021-08-16	58.09	4479.71	0.06	118.6	69.51	6838.77	7153.98	15925.7	0.69
2021-08-17	57.17	4448.08	0.07	115.75	69.03	6819.84	7181.11	15922	0.7
2021-08-18	57.07	4400.27	0.07	111.4	68.23	6770.11	7169.32	15966	0.71
2021-08-19	53.44	4405.8	0.06	101.24	66.45	6605.89	7058.86	15765.8	0.7
2021-08-20	54.32	4441.67	0.05	103.95	65.18	6626.11	7087.9	15808	0.71
2021-08-23	55.29	4479.53	0.05	105.33	68.75	6683.1	7109.02	15852.8	0.73
2021-08-24	56.58	4486.23	0.05	112.97	71.05	6664.31	7125.78	15905.9	0.71
2021-08-25	56.49	4496.19	0.06	112.1	72.25	6676.48	7150.12	15860.7	0.7
2021-08-26	56.81	4470	0.05	115.01	71.07	6666.03	7124.98	15793.6	0.69
2021-08-27	58.94	4509.37	0.05	121.82	72.7	6681.92	7148.01	15851.8	0.69
2021-08-31	60.7	4522.68	0.04	127.35	72.99	6680.18	7119.7	15835.1	0.7
2021-09-01	60.05	4524.09	0.05	126.5	71.59	6758.69	7149.84	15824.3	0.69
2021-09-02	61.46	4536.95	0.05	130.49	73.03	6763.08	7163.9	15840.6	0.7
2021-09-03	61.26	4535.43	0.05	131	72.61	6689.99	7138.35	15781.2	0.7
2021-09-07	61.93	4520.03	0.05	136.68	71.69	6726.07	7149.37	15843.1	0.7
2021-09-08	62.39	4514.07	0.05	140.29	72.6	6668.89	7095.53	15610.3	0.71
2021-09-09	62.69	4493.28	0.04	141.64	71.45	6684.72	7024.21	15623.1	0.69
2021-09-10	60.86	4458.58	0.05	145.25	72.92	6663.77	7029.2	15609.8	0.72
2021-09-13	61.01	4468.73	0.06	155.16	73.51	6676.93	7068.43	15701.4	0.72
2021-09-14	59.8	4443.05	0.04	167.07	73.6	6652.97	7034.06	15723	0.73
2021-09-15	59.8	4480.7	0.04	164.62	75.46	6583.62	7016.49	15616	0.72
2021-09-16	59.26	4473.75	0.04	156.5	75.67	6622.59	7027.48	15651.8	0.73
2021-09-17	59.43	4432.99	0.04	165.25	75.34	6570.19	6963.64	15490.2	0.72
2021-09-20	60.63	4357.73	0.04	184.93	73.92	6455.81	6903.91	15132.1	0.73
2021-09-21	60.11	4354.19	0.03	182.2	74.36	6552.73	6980.98	15348.5	0.71
2021-09-22	60.54	4395.64	0.03	174.75	76.19	6637	7083.37	15506.7	0.7
2021-09-23	60.48	4448.98	0.03	174.5	77.25	6701.98	7078.35	15644	0.7
2021-09-24	62.88	4455.48	0.03	179.22	78.09	6638.46	7051.48	15531.8	0.68
2021-09-27	64.31	4443.11	0.04	193.47	79.53	6650.91	7063.4	15573.9	0.67
2021-09-28	61.86	4352.63	0.04	195	79.09	6506.5	7028.1	15248.6	0.66
2021-09-29	62.81	4359.46	0.04	228.45	78.64	6560.8	7108.16	15365.3	0.67
2021-09-30	61.66	4307.54	0.04	241.3	78.52	6520.01	7086.42	15260.7	0.67
2021-10-01	61.96	4357.04	0.04	237.69	79.28	6517.69	7027.07	15156.4	0.68
2021-10-04	63.32	4300.46	0.04	246.76	81.26	6477.66	7011.01	15036.5	0.69
2021-10-05	64.63	4345.72	0.04	296.72	82.56	6576.28	7077.1	15194.5	0.67
2021-10-06	59.03	4363.55	0.04	266.41	81.08	6493.12	6995.87	14973.3	0.68
2021-10-07	60.3	4399.76	0.05	255.49	81.95	6600.19	7078.04	15250.9	0.68
2021-10-08	58.28	4391.34	0.05	213	82.39	6559.99	7095.55	15206.1	0.68
2021-10-12	58.9	4350.65	0.06	223.5	83.42	6548.11	7130.23	15146.9	0.66
2021-10-13	59.04	4363.8	0.05	237.6	83.18	6597.38	7141.82	15249.4	0.69
2021-10-14	61.41	4438.26	0.05	255.93	84	6685.21	7207.71	15462.7	0.71
2021-10-15	59.42	4471.37	0.05	222.33	84.86	6727.52	7234.03	15587.4	0.69
2021-10-18	58.53	4486.46	0.06	228	84.33	6673.1	7203.83	15474.5	0.68
2021-10-19	54.52	4519.63	0.05	231.5	85.08	6669.85	7217.53	15515.8	0.67
2021-10-20	57.76	4536.19	0.05	242.46	85.82	6705.61	7223.1	15522.9	0.67
2021-10-21	57.95	4549.78	0.06	219.2	84.61	6686.17	7190.3	15472.6	0.66
2021-10-22	58.24	4544.9	0.06	220.99	85.53	6733.69	7204.55	15543	0.66
2021-10-25	58.96	4566.48	0.06	223	85.99	6712.87	7222.82	15599.2	0.65
2021-10-26	59.88	4574.79	0.06	224.01	86.4	6766.51	7277.62	15757.1	0.64
2021-10-27	59.96	4551.68	0.06	215.75	84.58	6753.52	7253.27	15705.8	0.64
2021-10-28	58.63	4596.42	0.06	192.51	84.32	6804.22	7249.47	15696.3	0.65
2021-10-29	58.77	4605.38	0.05	167.5	84.38	6830.34	7237.57	15688.8	0.65
2021-11-01	56.99	4613.67	0.05	173	84.71	6893.29	7288.62	15806.3	0.66
2021-11-02	59.53	4630.65	0.05	186.53	84.72	6927.03	7274.81	15954.5	0.64
2021-11-03	59.89	4660.57	0.05	202.5	81.99	6950.65	7248.89	15960	0.66
2021-11-04	59.93	4680.06	0.04	188	80.54	6987.79	7279.91	16029.6	0.68
2021-11-05	59.46	4697.53	0.05	190	82.74	7040.79	7303.96	16054.4	0.68
2021-11-08	60.7	4701.7	0.06	200.4	83.43	7047.48	7300.4	16046.5	0.68
2021-11-09	60.48	4685.25	0.04	180	84.78	7043.27	7274.04	16040.5	0.67
2021-11-10	63.23	4646.71	0.05	184	82.64	7045.16	7340.15	16067.8	0.65
2021-11-12	63.34	4682.85	0.05	193.09	82.17	7091.4	7347.91	16094.1	0.66
2021-11-15	66.04	4682.8	0.05	208.4	82.05	7128.63	7351.86	16148.6	0.67
2021-11-16	67.65	4700.9	0.05	240	82.43	7152.6	7326.97	16247.9	0.64
2021-11-17	67.26	4688.67	0.05	237.5	80.28	7156.85	7291.2	16251.1	0.68
2021-11-18	69.2	4704.54	0.05	232	81.24	7141.98	7255.96	16221.7	0.63
2021-11-19	69.47	4697.96	0.05	217.5	78.89	7112.29	7223.57	16160	0.64
2021-11-22	70.04	4682.94	0.05	213.65	79.7	7105	7255.46	16115.7	0.64
2021-11-23	69.3	4690.7	0.06	230	82.31	7044.62	7266.69	15937	0.64
2021-11-24	73.05	4701.46	0.06	234	82.25	7042.23	7286.32	15878.4	0.64
2021-11-26	72.91	4594.62	0.06	223.5	72.72	6739.73	7044.03	15257	0.69
2021-11-29	74.35	4655.27	0.06	244.6	73.44	6776.25	7109.95	15280.9	0.66
2021-11-30	75.51	4567	0.05	237.89	70.57	6721.16	7059.45	15100.1	0.67
2021-12-01	76.96	4513.04	0.06	241	68.87	6881.87	7168.68	15472.7	0.65
2021-12-02	80.01	4577.1	0.05	231	69.67	6795.75	7129.21	15263.1	0.65
2021-12-03	78.4	4538.43	0.06	227.55	69.88	6765.52	7122.32	15170	0.67
2021-12-06	81.42	4591.67	0.05	230.36	73.08	6865.78	7232.28	15380.8	0.68
2021-12-07	85.09	4686.75	0.06	243.7	75.44	7065.39	7339.9	15813.9	0.67
2021-12-08	89.09	4701.21	0.07	263.5	75.82	7014.57	7337.05	15687.1	0.68
2021-12-09	80.45	4667.45	0.06	262.26	74.42	7008.23	7321.26	15639.3	0.65
2021-12-10	83.97	4712.02	0.06	270.3	75.15	6991.68	7291.78	15623.3	0.64
2021-12-13	82.33	4668.97	0.05	298	74.39	6942.91	7231.44	15621.7	0.64
2021-12-14	79.71	4634.09	0.05	327	73.7	6895.31	7218.64	15453.6	0.66
2021-12-15	80.7	4709.85	0.05	313.5	73.88	6927.63	7170.75	15476.4	0.63
2021-12-16	85.02	4668.67	0.05	349.87	75.02	7005.07	7260.61	15636.4	0.64
2021-12-17	73.48	4620.64	0.05	340.5	73.52	6926.63	7269.92	15531.7	0.65
2021-12-20	79.62	4568.02	0.07	373.5	71.52	6870.1	7198.03	15239.7	0.66
2021-12-21	80.49	4649.23	0.07	453	73.98	6964.99	7297.41	15447.4	0.66
2021-12-22	76.37	4696.56	0.08	411	75.29	7051.67	7341.66	15593.5	0.63
2021-12-23	74.04	4725.79	0.07	303	76.85	7106.15	7373.34	15756.3	0.62
2021-12-30	79.77	4778.73	0.05	217.55	79.32	7173.23	7403.01	15884.9	0.66
2022-01-04	84.55	4793.54	0.08	217.86	80	7317.41	7505.15	16152.6	0.68
2022-01-05	87.24	4700.58	0.09	236.39	80.8	7376.37	7516.87	16271.8	0.67
2022-01-06	86.4	4696.05	0.1	240.82	81.99	7249.66	7450.37	16052	0.7
2022-01-07	85.09	4677.03	0.1	205	81.75	7219.48	7485.28	15947.7	0.66
2022-01-10	79.8	4670.29	0.13	210	80.87	7115.77	7445.25	15768.3	0.62
2022-01-11	81.03	4713.07	0.11	198	83.72	7183.38	7491.37	15941.8	0.65
2022-01-12	79.75	4726.35	0.12	181	84.67	7237.19	7551.72	16010.3	0.65
2022-01-13	80.3	4659.03	0.12	206	84.47	7201.14	7563.85	16031.6	0.67
2022-01-14	81.82	4662.85	0.13	203	86.06	7143	7542.95	15883.2	0.65
2022-01-18	82.38	4577.11	0.16	192	87.51	7133.83	7563.55	15772.6	0.65
2022-01-19	81.82	4532.76	0.17	176	88.44	7172.98	7589.66	15809.7	0.65
2022-01-20	85.32	4482.73	0.17	186	88.38	7194.16	7585.01	15912.3	0.62
2022-01-21	84.17	4397.94	0.17	191	87.89	7068.59	7494.13	15603.9	0.64
2022-01-24	83.72	4410.13	0.19	222.5	86.27	6787.79	7297.15	15011.1	0.62
2022-01-25	87.15	4356.45	0.19	224	88.2	6837.96	7371.46	15123.9	0.65
2022-01-26	88.36	4349.93	0.19	219.5	89.96	6981.96	7469.78	15459.4	0.62
2022-01-27	89.46	4326.51	0.2	218	89.34	7023.8	7554.31	15524.3	0.66
2022-01-28	88.9	4431.85	0.19	222.06	90.03	6965.88	7466.07	15319	0.64
2022-01-31	88.89	4515.55	0.22	204	91.21	6999.2	7464.37	15471.2	0.66
2022-02-01	89.22	4546.54	0.19	181.25	89.16	7099.49	7535.78	15619.4	0.65
2022-02-02	93.8	4589.38	0.19	185.5	89.47	7115.27	7583	15613.8	0.64
2022-02-03	94.44	4477.44	0.2	193.75	91.11	7005.63	7528.84	15368.5	0.62
2022-02-04	96.08	4500.53	0.23	195.5	93.27	6951.38	7516.4	15099.6	0.63
2022-02-07	96.33	4483.87	0.27	190	92.69	7009.25	7573.47	15206.6	0.65
2022-02-08	96.55	4521.54	0.25	181.65	90.78	7028.41	7567.07	15242.4	0.66
2022-02-09	90.45	4587.18	0.26	182.41	91.55	7130.88	7643.42	15482	0.69
[truncated: 243 more rows]

## Sheet: return
date	EUA	SP500	T-BILL	IPE	BRENT	CAC40	FTSE100	DAX	BAA-AAA
2013-01-04
2013-01-11	-0.0708559	0.00379783	0	0.0117833	-0.00603741	-0.00645507	0.00519842	-0.00785447	-0.0108109
2013-01-18	-0.140549	0.0094185	0.133531	-0.0019295	0.0112346	0.00954946	0.00534866	-0.00172528	0.0215062
2013-01-25	-0.217125	0.011362	0	-0.00536274	0.0123464	0.00972914	0.0209094	0.0200184	0.0105821
2013-02-01	0.0511683	0.00677029	-0.287682	-0.0102088	0.0302579	-0.00122622	0.00994174	-0.00313294	0
2013-02-08	0.0509369	0.00314078	0.154151	-0.00620603	0.0181623	-0.0334207	-0.0132123	-0.02341	0.0104713
2013-02-15	0.132967	0.0012246	0.356675	0.00560226	-0.0104837	0.00297406	0.0102175	-0.00769141	-0.0104713
2013-02-22	0.00197433	-0.00276077	0.262364	0.0131995	-0.0307239	0.0124644	0.00117499	0.00896736	-0.0105821
2013-03-01	-0.103828	0.00171402	-0.167054	0.00208395	-0.0329651	-0.00172018	0.00674833	0.00601821	-0.0106953
2013-03-08	-0.089202	0.0214905	-0.0953102	0.0195839	0.0040678	0.0372029	0.0163242	0.0354694	-0.0108109
2013-03-15	-0.119279	0.00611851	-0.105361	-0.0152809	-0.00933527	0.00100987	0.000935773	0.00703464	-0.0109291
2013-03-22	0.0950651	-0.0024442	-0.251314	0.0468565	-0.0198645	-0.0193694	-0.0150425	-0.0164851	0.0109291
2013-04-05	0.223144	-0.00232142	0	-0.0400688	-0.033434	-0.0287384	-0.0226198	-0.0324497	-0.0674413
2013-04-12	-0.081678	0.0226417	-0.154151	0.00205671	-0.0097477	0.017807	0.0213097	0.011169	0.0115608
2013-04-19	-0.41294	-0.0213742	-0.182322	-0.019562	-0.0341323	-0.0209565	-0.0154372	-0.0374677	-0.0350913
2013-04-26	-0.0194811	0.0172053	0	-0.0319322	0.0346171	0.0423783	0.0219988	0.0464642	0
2013-05-03	0.201267	0.0201342	0	-0.0107185	0.00993497	0.0266493	0.0146807	0.0385979	-0.0119762
2013-05-10	-0.113436	0.0118716	-0.223144	-0.0128892	-0.00269102	0.0103932	0.0157491	0.0190605	0
2013-05-17	0.0469294	0.0204601	0	0.0239167	0.00700075	0.0119271	0.0146961	0.0143209	-0.0121214
2013-05-24	0.0057143	-0.0107747	0	0.013806	-0.0192982	-0.0111787	-0.0102741	-0.0110973	0
2013-05-31	0.107921	-0.0114989	0	-0.00779999	-0.0221651	-0.00207454	-0.010765	0.00522633	0.047628
2013-06-07	0.0401056	0.0077212	0	-0.0321401	0.0406985	-0.019435	-0.0263346	-0.0113423	0.0115608
2013-06-14	0.152394	-0.0101832	0.223144	0.026134	0.0130174	-0.0175655	-0.0163098	-0.0154703	0.0114287
2013-06-21	-0.0858613	-0.0213107	0	-0.025817	-0.0485495	-0.0394306	-0.0309238	-0.0425667	0.0870114
2013-06-28	-0.0398646	0.0086598	-0.223144	0.0301326	0.0123112	0.0218666	0.0161053	0.0215877	0.0703808
2013-07-05	0.0189579	0.0158179	0	0.00552149	0.0529951	0.00398785	0.0254243	-0.0194383	0.0192314
2013-07-12	-0.0579873	0.029168	0	0.00152835	0.010068	0.0266124	0.0262266	0.0507976	-0.0388398
2013-07-19	0.0342332	0.00705757	-0.287682	0	-0.00682408	0.0180535	0.0130136	0.0143617	-0.0718257
2013-07-26	0.0330999	-0.000260067	0	0.00745534	-0.00836281	0.011026	-0.0115098	-0.0104559	-0.0215062
2013-08-02	0.016148	0.010596	0.287682	-0.0125078	0.0164727	0.0191684	0.0141004	0.0194615	-0.0331522
2013-08-09	0.0136366	-0.010732	0.223144	0.00275905	-0.00672287	0.00760881	-0.00974669	-0.008197	0.0111733
2013-08-16	-0.0205252	-0.021266	0	-0.0196312	0.0199439	0.0115459	-0.0127492	0.00641116	-0.0224729
2013-08-23	0.0182653	0.00462142	-0.510826	-0.00485096	0.00578036	-0.0132841	-0.00121459	0.00298056	0.0112996
2013-08-30	0.0289875	-0.0185234	0	0.0223369	0.0263957	-0.033912	-0.0122698	-0.0379994	-0.0459851
2013-09-06	0.156346	0.0135033	-0.405465	0.0197455	0.018338	0.0289161	0.0207411	0.021067	-0.0482021
2013-09-13	0.0130721	0.0196347	-0.693147	-0.00120391	-0.0291851	0.0160005	0.00555475	0.0278539	0.0482021
2013-09-20	-0.00744882	0.0129023	0	-0.00256314	-0.0320748	0.0214383	0.00191651	0.0193557	-0.0482021
2013-09-25	0.00373135	-0.0100745	0.693147	-0.0164387	-0.00827439	-0.00197881	-0.00682998	-0.00116485	0.0243915
2013-09-27	0.00371748	-0.000602744	0	0.0501339	0.0028578	-0.00204722	-0.00595064	-0.000475555	0
2013-09-30	-0.0711155	-0.00604751	0	-0.00997515	-0.00239631	-0.0104032	-0.00777506	-0.00777824	0
2013-10-01	0.0236231	0.00796675	0	-0.0019184	-0.00397578	0.0127483	-0.000342046	0.0109631	0
2013-10-02	0.0249773	-0.000666889	0	-0.000886656	0.011514	-0.009202	-0.0034906	-0.00689667	-0.0121214
2013-10-03	-0.0152967	-0.00902	0.405465	0.00427824	-0.0017416	-0.00728449	0.00179102	-0.00365814	0.0121214
2013-10-04	-0.0194559	0.00702849	0	0.00455314	0.0042113	0.008748	0.000750218	0.00291042	-0.0121214
2013-10-07	-0.0278903	-0.00854274	0	0.018152	0.00200785	0.000319334	-0.00257541	-0.00364692	-1.11022e-15
2013-10-08	-0.0204089	-0.0124087	0.510826	-0.00259366	0.00436682	-0.00772376	-0.0111615	-0.00416272	-0.0122701
2013-10-09	-0.0145382	0.000573697	0	0.00618485	-0.0100357	-0.0015689	-0.00439556	-0.00459217	-0.0124225
2013-10-10	-0.00629593	0.0215956	0	-0.00474309	0.0248134	0.0218243	0.0145017	0.0196583	0
2013-10-11	-0.0320883	0.00626666	0.470004	0.00474309	-0.00466201	0.000443228	0.00877872	0.00448693	0
2013-10-15	0.071309	-0.00302241	0.559616	-0.00589633	-0.0119329	0.00850406	0.0094997	0.00908316	-0.0125788
2013-10-16	0.074108	0.0137328	-0.336472	-0.00506111	0.00815148	-0.00289421	0.00342665	0.00470924	-0.012739
2013-10-17	-0.0305367	0.00672132	-0.693147	-0.00217691	-0.0159116	-0.000961883	0.000695176	-0.00385322	-0.0129034
2013-10-18	-0.00973718	0.00652742	-0.223144	0.00174191	0.00757821	0.0108825	0.00703403	0.00601006	-0.0130721
2013-10-21	-0.111686	9.17126e-05	0	-0.000725426	-0.00273249	-0.00212777	0.00476321	0.000239111	-0.0132452
2013-10-22	0.0259194	0.00572111	0	-0.002034	0.00300533	0.00431854	0.00621132	0.00900836	0
2013-10-23	-0.0193763	-0.00473573	0	0.00796702	-0.0199299	-0.00812759	-0.00316826	-0.00308944	0
2013-10-24	0.0108109	0.00325287	-0.287682	0.00129767	-0.00754229	0.00352142	0.00578146	0.00678978	0
2013-10-25	0.0705687	0.00438517	0.287682	-0.00549055	-0.000560957	-0.000790828	0.00121478	0.000568841	0
2013-10-28	-0.03882	0.00132884	0	-0.00421053	0.0247542	-0.00485693	0.000666312	-0.000789339	0
2013-10-29	0.0566953	0.00556868	0	-0.00379009	-0.00548899	0.00620891	0.00724566	0.00482094	0
2013-10-30	-0.0259237	-0.00488791	0	0.0406409	0.00776721	-0.000930755	0.000438298	-0.00130543	0
2013-10-31	-0.0307717	-0.00384676	0	-0.0185413	-0.00932791	0.00601355	-0.00685021	0.00262134	-0.013423
2013-11-01	-0.0403881	0.00289923	0	-0.00185887	-0.0272892	-0.00622882	0.000491602	-0.00289218	0.013423
2013-11-04	-0.0131006	0.00356418	0.223144	0.00471194	0.00301688	0.00359739	0.00427904	0.00325851	0
2013-11-05	0.0514032	-0.00280948	0	0.0094989	-0.00850828	-0.00825345	-0.002484	-0.00311642	0
2013-11-06	-0.00418411	0.00425646	0	-0.00594397	-0.000854823	0.0078663	-0.000763612	0.00351912	0.0132452
2013-11-07	0.00418411	-0.0132705	0	-0.0238449	-0.0170584	-0.00138657	-0.00661812	0.00443221	0
2013-11-08	-0.0669074	0.0133382	0.182322	0.0187217	0.0159175	-0.00481185	0.00167094	-0.000302875	0.0130721
2013-11-12	0.0350913	-0.00165051	0.287682	0.0155722	0.00654248	0.000783649	0.00273461	-0.000198295	0
2013-11-13	0	0.00806272	0	-0.000562035	0.0123047	-0.00560697	-0.0144933	-0.00238814	1.11022e-15
2013-11-14	-0.0130154	0.0048256	0	0.00560618	0.0131691	0.010317	0.00543468	0.0104184	-0.0130721
2013-11-15	-0.0198463	0.00421311	0	0.0115335	-0.000368596	0.00194027	0.00408846	0.0020777	0
2013-11-18	-0.0339784	-0.00370504	0.117783	-0.00332134	-0.000276536	0.00660639	0.00447496	0.00616938	-0.0132452
2013-11-19	0.0182653	-0.00204504	-0.117783	-0.00793268	-0.0143927	-0.0112628	-0.00379244	-0.00348993	0
2013-11-20	0.015713	-0.00364224	0	-0.0147796	0.0106057	-0.000917962	-0.00253082	0.000954589	0
2013-11-21	-0.017978	0.00809572	-0.133531	0	0.0185207	-0.00339581	3.74184e-05	-0.000651152	-0.013423
2013-11-22	0.00452489	0.00494917	0	0	0.00877318	0.00577328	-0.00105274	0.0024936	0.013423
2013-11-25	-0.00679504	-0.00126412	0.133531	0	-0.000450349	0.00546356	0.00303989	0.00873811	-0.013423
2013-11-26	0.0202482	0.000149782	-0.133531	0	-0.00108167	-0.00568797	-0.00876169	-0.00106294	0.013423
2013-11-27	-0.00446429	0.00248201	0	0	0.00387057	0.00361467	0.00199463	0.0065511	0
2013-11-29	-0.0249164	-0.000786042	-0.154151	0	-0.0146609	0.000500683	0.000165413	0.00577617	-0.013423
2013-12-02	0.0316053	-0.0027227	-0.182322	0	0.0159179	-0.00219088	-0.00834074	-0.000355182	0
2013-12-03	-0.00445435	-0.00319796	0.182322	0	0.0104433	-0.0268086	-0.00958282	-0.0191744	-1.22125e-15
2013-12-04	0	-0.00130436	0	0	-0.00659245	-0.00574935	-0.00344415	-0.00901442	0.013423
2013-12-05	0.0350913	-0.004349	0	0	-0.00807686	-0.0117866	-0.00178963	-0.00611011	0
2013-12-06	0.031816	0.0111752	0	0	0.00566065	0.00715983	0.0082236	0.00958087	-0.013423
2013-12-09	0.0227048	0.00181544	0.154151	0	-0.0200912	0.0011448	0.00114251	0.00247828	-0.0136057
2013-12-10	0.0241947	-0.00318472	0	0	-9.14202e-05	-0.010446	-0.00552942	-0.00881838	1.11022e-15
2013-12-11	-0.0282847	-0.0113814	0	0	0.00292131	-0.00104671	-0.00239275	-0.00410411	0.0270287
2013-12-12	0.00408999	-0.0037777	0	0	-0.0094336	-0.00435019	-0.00964574	-0.00664418	0.0132452
2013-12-13	-0.0206193	-0.000101385	0	0	0.00147126	-0.00231522	-0.000821096	-0.00116959	-0.0132452
2013-12-16	-0.0274568	0.0063001	0	0	0.014957	0.0147125	0.0126894	0.0172927	-0.013423
2013-12-17	0.0460332	-0.00310578	0	0	-0.018547	-0.0125152	-0.00553644	-0.00859684	-0.027399
2013-12-18	-0.00409837	0.0165109	0	0	0.010914	0.00999501	0.000907671	0.0105799	0.0540672
2013-12-19	0.0122451	-0.00058007	-0.154151	0	0.0060022	0.0162967	0.0141658	0.0166322	0.0387145
2013-12-20	-0.0371944	0.00480717	0.154151	0	0.0133299	0.00399962	0.00331735	0.00687879	-0.012739
2013-12-23	0.00629593	0.005304	0	0	-0.00188063	0.0051183	0.0108438	0.00938543	1.11022e-15
2013-12-27	0.028868	0.00730915	0	0	0.00554216	0.0146854	0.0107615	0.010543	0.0500104
2013-12-30	-0.00203459	-0.000179228	0	-0.0125572	-0.00868442	-0.000453623	-0.00290755	-0.00388997	-0.0122701
2014-01-02	-0.041586	-0.00494958	0	-0.0157757	-0.0313282	-0.0113914	-0.00198674	-0.0160534	-0.0250013
2014-01-03	-0.00425533	-0.000333029	0	-0.00849697	-0.00829184	0.00480713	0.0018976	0.00372813	0
2014-01-06	-0.0172047	-0.00251494	-0.336472	0.00557513	-0.00149799	-0.00474563	8.91438e-06	-0.000758092	-0.0256424
2014-01-07	0.0107876	0.00606335	-0.223144	-0.00146413	0.00579224	0.00827781	0.00366598	0.00826023	1.11022e-15
2014-01-08	-0.0195022	-0.000212224	0.223144	0.0058437	-0.0018648	-0.000403583	-0.00499659	-0.000879813	0.0256424
2014-01-09	-0.0154358	0.000348241	-0.223144	-0.00804392	-0.00711813	-0.00844209	-0.00453885	-0.00805842	-0.0927817
2014-01-10	0.0044346	0.00230404	0.223144	-0.0110743	0.00805097	0.00600775	0.00723687	0.00546499	-0.0281709
2014-01-13	0.0218827	-0.0126559	-0.510826	-0.0111983	-0.00467291	0.00297632	0.00255018	0.00389077	0.0141846
2014-01-14	0.0403024	0.0107598	0.287682	-0.00602411	-0.00337806	0.00256048	0.00143596	0.00318519	0.0139862
2014-01-15	-0.00208117	0.00515289	0	0.00452148	0.00693146	0.0134485	0.00780178	0.0200584	0
2014-01-16	0.0507723	-0.00134803	0	0.00599702	-0.000373448	-0.00295908	-0.000651252	-0.0016554	-0.0281709
2014-01-17	0	-0.00390275	0.223144	-0.0123328	-0.00571243	0.0019036	0.00203449	0.00259498	1.33227e-15
2014-01-21	-0.00595831	0.00276986	-0.223144	0.000605144	0.00234511	-0.000839173	0.000726019	-0.00131874	-0.0143887
2014-01-22	0.0177695	0.000574734	0	-0.0112549	0.0143258	0.000256682	-0.001161	-0.00102929	-1.33227e-15
2014-01-23	-0.0197635	-0.00892931	0	0.0041212	-0.00639335	-0.0102302	-0.00780173	-0.00920572	-0.0145988
2014-01-24	0.0448856	-0.0210965	0	0.0128643	0.00278474	-0.0283089	-0.0163046	-0.0251308	-0.0451204
2014-01-27	0.0207751	-0.00488823	0.223144	-0.0367576	-0.0110921	-0.00407175	-0.0171151	-0.00456748	0.0152675
2014-01-28	0.0276515	0.00612191	0	-0.0141401	0.00672585	0.00977937	0.0033026	0.00615161	-0.0307717
2014-01-29	-0.00364299	-0.0102617	-0.223144	-0.00714572	0.00408809	-0.00678715	-0.00427703	-0.00748844	1.33227e-15
2014-01-30	0.0376051	0.011204	-0.693147	-0.00607419	0.000926784	0.00552718	-0.000891251	0.00392834	-1.33227e-15
2014-01-31	-0.0339622	-0.0064863	0	-0.0189372	-0.0144626	-0.0034269	-0.00429309	-0.00717349	1.33227e-15
2014-02-04	0.0531098	-0.0154846	1.09861	-0.0189696	-0.00584411	-0.0116551	-0.0094401	-0.0193742	-0.0157484
2014-02-05	0.0438519	-0.00203032	0.154151	0.00415456	0.00443334	8.2572e-05	0.00133569	-0.00127054	0.0157484
2014-02-06	0.0592647	0.012363	0	0.0143248	0.00880815	0.0169306	0.0154257	0.0152684	-0.0157484
2014-02-07	-0.00311527	0.0132142	0.133531	0.000490316	0.0219607	0.00952447	0.00204113	0.00488618	0.0157484
2014-02-10	-0.00156128	0.00156803	-0.133531	-0.0065574	-0.008616	0.00211451	0.00301902	-0.00129735	0
2014-02-11	-0.0253178	0.0110014	-0.336472	-0.00197563	0.000460172	0.0108423	0.0122301	0.0201311	0
2014-02-12	0.0158986	-0.000269304	0	0.00525971	0.00101163	0.00516487	0.000355118	0.00643892	-0.0317487
2014-02-13	0.0047207	0.00579324	-0.510826	-0.0257382	-0.000551673	0.00169407	-0.0023413	0.0059331	0.0160003
2014-02-14	0.0309144	0.00479766	-0.405465	-0.013548	0.00321381	0.00631926	0.000630487	0.00681548	0
2014-02-18	0.0240613	0.0011578	0.916291	0.00510205	0.0125719	-0.0021751	0.0197346	-0.000271191	0.0157484
2014-02-19	0.0249463	-0.00654586	0.182322	-0.00510205	9.05264e-05	0.00239627	4.11973e-05	2.79506e-05	-1.33227e-15
2014-02-20	0.0100938	0.00601333	-0.182322	-0.00512822	-0.00154006	0.00330935	0.00239241	-0.00427411	-0.0157484
2014-02-21	0.0212925	-0.00192055	0	-0.00601635	-0.00408813	0.00585359	0.00367298	0.00395315	0.0615579
2014-02-24	-0.0184272	0.00616746	0	-0.0168656	0.00716589	0.00865214	0.00405724	0.00536925	0.0148151
2014-02-25	-0.11832	-0.0013486	0	-0.0127053	-0.0102658	-0.00103694	-0.00516343	-0.000988238	0.0145988
2014-02-26	0.0425596	2.16786e-05	0	0.00531351	9.13117e-05	-0.00400388	-0.00460027	-0.00388615	-0.0145988
2014-02-27	0.00308167	0.00493588	-0.223144	0.0101934	-0.00512634	-0.000118272	0.00163416	-0.00762599	0
2014-02-28	0.0826429	0.00277887	0.223144	-0.0192432	0.00100904	0.00265547	-8.37006e-05	0.0107623	0.0145988
2014-03-03	-0.0658614	-0.00740588	0	0.228761	0.0193405	-0.0269497	-0.014995	-0.0349824	-0.0145988
2014-03-04	0.0298085	0.0151523	0	0	-0.017234	0.0241828	0.0170591	0.0243056	0
2014-03-05	-0.00589103	-5.33658e-05	0.182322	0	-0.0141899	-0.00105836	-0.00711075	-0.00492705	0
2014-03-06	0.00442153	0.00171695	-0.182322	0	0.00315019	0.00585586	0.00192717	8.90757e-05	0.0145988
2014-03-07	0.0145988	0.000537939	0.182322	-0.178359	0.00829116	-0.0115263	-0.0112317	-0.0203377	-0.0145988
2014-03-10	-0.00145033	-0.000463356	-0.182322	-0.00902364	-0.00847619	0.00101176	-0.00346513	-0.00915873	0.0145988
2014-03-11	-0.0102116	-0.00509508	0	-0.0106603	0.0043392	-0.00484374	-0.000587665	0.00455386	-0.0145988
2014-03-12	-0.0480573	0.000305153	0	0.00843451	-0.0048945	-0.0100417	-0.00971268	-0.0128783	0.0145988
2014-03-13	-0.0108276	-0.0117701	0	0.00325148	-0.00584933	-0.0130308	-0.0101893	-0.0187741	0.0143887
2014-03-14	-0.0220135	-0.00282579	0	0.00715018	0.0109281	-0.00806441	-0.00395822	0.0042735	-0.0289875
2014-03-17	-0.0691064	0.00956774	0.182322	-0.0114306	-0.0216944	0.0130982	0.00617889	0.0136514	0.0145988
2014-03-18	-0.0206548	0.00719366	-0.182322	-0.00827021	0.0051636	0.00962126	0.00560667	0.00669367	0
2014-03-19	0.0408916	-0.00615054	0.182322	-0.0218636	-0.00884129	-0.00120631	-0.0048792	0.00372579	0.0143887
2014-03-20	0.00333334	0.00602234	0	-0.00354296	0.00565239	0.00459706	-0.00467994	0.0020535	-0.0143887
2014-03-21	0.0278935	-0.00293699	0	-0.0107048	0.0044055	0.00170145	0.00224892	0.00502387	-0.0145988
2014-03-24	-0.0531687	-0.00487654	0	-0.0106394	-0.00102934	-0.0136887	-0.00562492	-0.0166389	0
2014-03-25	-0.00170794	0.00439424	-0.182322	-0.0138739	0.00168382	0.0157257	0.0128761	0.0161528	-0.0148151
2014-03-26	-0.00858374	-0.00702497	0	0.00366973	0.000373797	0.00940063	6.20733e-05	0.0117295	-0.0150379
2014-03-27	-0.114985	-0.00190188	-0.223144	-0.0160624	0.00744674	-0.00138974	-0.00257397	0.00027831	0
2014-03-28	-0.174998	0.00462951	0	-0.0212554	0.00222325	0.00732627	0.00412909	0.0142851	0.0150379
2014-03-31	0.06684	0.00789289	0.223144	-0.015326	-0.00287263	-0.00448951	-0.00260482	-0.00326802	-1.33227e-15
2014-04-01	0.0826917	0.00701466	-0.223144	-0.0351672	-0.0200588	0.00798805	0.00818661	0.00498967	0.0857668
2014-04-02	-0.0446322	0.00284926	-0.693147	-0.0234686	-0.0078894	0.000934793	0.000966071	0.00204399	0
2014-04-03	0.00620478	-0.00112708	0	-0.00925456	0.0128948	0.00415983	-0.00148781	0.000567209	-0.0137933
2014-04-04	-0.0356806	-0.0126165	0.405465	0.00576845	0.00535539	0.00788463	0.0069556	0.00692902	-0.0139862
2014-04-07	0.0601217	-0.0108084	0	0.0563135	-0.00846904	-0.0108671	-0.0109188	-0.0192565	-0.0141846
2014-04-08	-0.0244411	0.00374358	0	-0.0117189	0.0173315	-0.00253924	-0.00486623	-0.0021114	0
2014-04-09	0.0163603	0.010859	0.287682	0.00294262	0.00287503	0.00402594	0.00679255	0.00163814	0
2014-04-10	0.0358604	-0.0211059	0	0.00585939	-0.00482734	-0.00659204	0.000958006	-0.00546495	-0.074108
2014-04-11	0.0383924	-0.00953205	0	0.019287	-0.00121048	-0.0108506	-0.0121589	-0.0148379	1.33227e-15
2014-04-14	-0.0151806	0.00818368	0	0.0170459	0.0160817	0.00427409	0.00335629	0.00256025	0
2014-04-15	0.0557765	0.00673458	0	-0.00376294	-0.00303017	-0.00898297	-0.0064227	-0.0178756	-0.0155042
2014-04-16	-0.0145722	0.0104338	0	-0.015195	0.00787766	0.0137838	0.00648497	0.0155869	0.0155042
2014-04-17	0.0163789	0.00136297	-0.287682	-0.0360487	-0.00063889	0.005918	0.00621982	0.00981344	-0.0155042
2014-04-22	0.0231946	0.00785177	0	-0.0220671	-0.0023766	0.0117543	0.00849332	0.0200303	0
2014-04-23	-0.00176523	-0.00221575	-0.405465	0.357972	-0.00146534	-0.00741557	-0.00105117	-0.00583988	0
2014-04-24	0.00879513	0.0017155	-0.693147	0	0.0111193	0.0063736	0.00422494	0.000470333	0
2014-04-25	-0.120853	-0.00812937	1.09861	-0.36102	-0.006821	-0.00804875	-0.00258577	-0.0155284	-0.0157484
2014-04-28	0.0272921	0.0032308	0	-0.0215947	-0.0134132	0.00379598	0.00216199	0.00475491	0
2014-04-29	0.0395905	0.00474951	-0.405465	-0.00960943	0.00792266	0.00829412	0.0103564	0.0144781	-0.0160003
2014-05-02	-0.043444	0.00149489	0	-0.00822009	-0.00358506	-0.00882334	0.00772645	-0.00293624	0
2014-05-06	0.00769235	-0.00715954	0.405465	-0.036642	-0.0141899	-0.00677454	-0.00350342	-0.00930327	0.0160003
2014-05-07	-0.019343	0.00560076	0	0.0376997	0.00994478	0.00413995	-0.000311879	0.00566334	-0.0160003
2014-05-08	0.00195122	-0.00137459	0	-0.023747	-0.000832678	0.0135812	0.00627913	0.00900224	0
2014-05-09	0.0212158	0.00151834	0	0.00237864	-0.00138934	-0.00666927	-0.00361511	-0.0027047	0
2014-05-12	0.0113853	0.00962623	0	0.00452538	0.00480815	0.00364957	0.00544113	0.0125505	0
2014-05-13	-0.00378072	0.000421707	0	0.0178995	0.00762696	0.00252704	0.00310824	0.00534208	0
2014-05-14	-0.0346856	-0.00471213	0	-0.0106158	0.00865885	-0.000883849	0.000786819	-4.10071e-06	0
2014-05-15	-0.0668942	-0.00940588	0	-0.00857454	0.00226624	-0.0125444	-0.00548131	-0.0101328	0.0317487
2014-05-16	0.00418411	0.00373996	0	0	-0.00626734	0.00255022	0.00217863	-0.0027949	-0.0157484
2014-05-19	-0.0210978	0.00383743	0	-0.0032345	-0.00346842	0.00302038	-0.00164375	0.00314074	-0.0322609
2014-05-20	0.0314821	-0.0065196	0	0	0.00292158	-0.00390267	-0.00623603	-0.00210483	-0.0165293
2014-05-21	0.0562397	0.0080833	0.287682	-0.0385298	0.0078097	0.00373934	0.00279527	0.00608061	0.0165293
2014-05-22	0.00778214	0.00235946	-0.287682	0.0428402	-0.00172016	0.00205203	-7.0373e-05	0.00237296	-0.0504309
2014-05-23	-0.00778214	0.00423937	0.287682	0.000430015	0.0016297	0.0033306	-0.000705469	0.00483353	0.0170944
2014-05-27	0.00971825	0.00596995	0	-0.0232695	-0.00471528	0.0082805	0.00811575	0.0173436	-0.0885534
2014-05-28	0.00578594	-0.00111469	0	-0.0132892	-0.00191057	0.000247182	-0.00292512	2.71656e-05	0
2014-05-29	0	0.00535276	0	-0.0114364	0.001456	-0.000247182	0.00292512	-2.71656e-05	0
2014-05-30	-0.0292704	0.00184202	0	-0.00316242	-0.00510531	-0.00241766	-0.00390499	0.00043959	0
2014-06-02	0.0176648	0.000727549	0	-0.0317195	-0.00531526	-0.000814568	0.00285806	0.000688671	0
2014-06-03	0.0548861	-0.000379299	0	-0.0110369	-9.18907e-05	-0.00270523	-0.00405828	-0.0030579	0
2014-06-04	-0.00739375	0.00188987	0	-0.0345939	-0.00386705	-0.000597466	-0.00258808	0.000698363	0.0363676
2014-06-05	0.0274491	0.0065041	0	-0.00883875	0.00359133	0.0105485	-0.000754101	0.00212936	1.55431e-15
2014-06-06	-0.0182154	0.00461709	0	-0.0237067	-0.00165593	0.00709544	0.006542	0.00394883	-0.0180185
2014-06-09	0.0164088	0.000938291	0	0.0162809	0.012626	0.00174477	0.00244517	0.00214445	0
2014-06-10	-0.00725956	-0.000246024	0	-0.00498133	-0.00428227	0.00128047	-0.000210931	0.00201323	-0.0183491
2014-06-11	-0.0239643	-0.0035433	0	0.0124071	0.00391854	-0.00871908	-0.0050582	-0.0079075	0
2014-06-12	0.034834	-0.00711412	0	-0.00395355	0.0275391	-0.000155881	0.000619793	-0.00111723	0
2014-06-13	0.019626	0.00312963	0	0.0390874	0.00344478	-0.00244458	-0.00958236	-0.00260231	-0.0186921
2014-06-16	-0.00531445	0.000836358	0	0.0130102	-0.00415287	-0.00734098	-0.00343027	-0.00291865	0.0186921
2014-06-17	0.0123567	0.00217023	0	-0.0371078	0.00450551	0.00575276	0.00179419	0.00366991	0
2014-06-18	-0.00881063	0.00768925	-0.287682	-0.0135054	0.00711434	-0.00125738	0.00174082	0.00100853	0
2014-06-19	-0.019661	0.00127666	-0.405465	-0.0074442	0.00697718	0.00718545	0.00434986	0.0073913	-0.0186921
2014-06-20	0.019661	0.00172856	0	-0.00249377	-0.00217514	-0.00476695	0.0025071	-0.00167673	0.0727594
2014-06-23	0.0244767	-0.000132468	0.405465	-0.0156017	-0.00602806	-0.0056907	-0.00361668	-0.00666262	0
2014-06-24	-0.00867308	-0.0064561	0	0.209714	0.00297489	0.000613245	-0.00198563	0.00172818	-0.0357181
2014-06-25	-0.00524019	0.00488553	0	-0.00474081	-0.00402697	-0.0128614	-0.00790644	-0.00710198	0
2014-06-26	-0.00175285	-0.00117955	0.287682	-0.0082988	-0.00695395	-0.00471225	0.000222738	-0.0063896	0.0180185
2014-06-27	0.0104713	0.00190905	-0.287682	0.0082988	0.000794667	-0.000594821	0.00335733	0.00104689	0.0176996
2014-06-30	0.0086431	-0.000372336	0.287682	-0.20853	-0.00833117	-0.00319419	-0.00204863	0.00182205	-0.0176996
2014-07-01	0.0338442	0.00665559	-0.693147	0.584926	-0.000623192	0.00861783	0.00870761	0.00702697	-0.0180185
2014-07-02	0.00993386	0.000658571	0	0	-0.00939478	-0.00368298	0.00197514	0.000894332	0.0357181
2014-07-03	-0.0132672	0.00546458	-0.693147	0	-0.00215983	0.0101091	0.00713956	0.0118513	0.0173917
2014-07-07	-0.0780969	-0.00393128	1.38629	0	-0.00687039	-0.0189132	-0.00609263	-0.0123761	-0.0173917
2014-07-08	0.033721	-0.00707373	-0.287682	0	-0.0118625	-0.0144556	-0.0125441	-0.013558	0.0173917
2014-07-09	0.0104168	0.00463352	0	0	-0.00607681	0.00397823	-0.00303348	0.00362906	0
2014-07-10	-0.0227084	-0.00413968	-0.405465	0	0.0035953	-0.0135274	-0.00682133	-0.0153152	-0.0350913
2014-07-11	0.0105449	0.0014699	0	0	-0.0186696	0.00353689	0.00266417	0.000746166	1.55431e-15
2014-07-14	0.0241808	0.00483185	0.405465	-0.635563	0.0029957	0.00774015	0.0083312	0.0119975	0.0176996
2014-07-15	0.0101868	-0.00193399	-0.405465	-0.00671594	-0.00901415	-0.0103359	-0.00530448	-0.00652229	0
2014-07-16	0.0167508	0.00419233	0	-0.00242882	-0.00160476	0.0146987	0.0109996	0.0142872	1.55431e-15
2014-07-17	0.0181075	-0.0119046	0	0.0683983	0.0190892	-0.012191	-0.00685502	-0.010747	0.0173917
2014-07-18	-0.0247742	0.0102126	0	-0.0383228	-0.00604288	0.00443627	0.00165038	-0.00347748	-0.0173917
2014-07-21	0.00998344	-0.00232296	0.405465	-0.0169227	0.00409455	-0.00707638	-0.0031177	-0.0111702	0.0173917
2014-07-22	0.0180481	0.0050036	0	-0.00186841	-0.00325567	0.0149364	0.00989376	0.0126413	0
2014-07-23	0	0.00175291	0	0.025064	0.00650077	0.00155503	0.000413433	0.00197353	-0.0350913
2014-07-24	-0.0197051	0.000488052	0	0.0142287	-0.00892614	0.00781388	0.00342301	0.00414373	-0.0180185
2014-07-25	0.0131798	-0.00486094	0	0.110996	0.012253	-0.0183275	-0.00439433	-0.0154391	0
2014-07-28	0.00977206	0.000288079	0.287682	0.0249729	-0.00759404	0.00327827	-0.000512533	-0.00476454	0.0702043
2014-07-29	-0.0246116	-0.00453803	-0.693147	-0.0435349	0.00139347	0.00477823	0.00289501	0.00576156	0
2014-07-30	0.0148395	6.09134e-05	0.693147	-0.0333364	-0.0112964	-0.0122797	-0.00505259	-0.00622946	-1.55431e-15
2014-07-31	0.0130083	-0.020202	-0.287682	0.0127513	-0.00461112	-0.0154611	-0.00641759	-0.0195994	0.0168071
2014-08-01	0.0112451	-0.00286321	0	-0.0335471	-0.0111924	-0.0102641	-0.00759626	-0.0212066	-0.0512933
2014-08-04	-0.00641028	0.00716333	0.287682	-0.0174568	0.00542213	0.00342993	-0.000248564	-0.0060923	0
2014-08-05	-0.00645164	-0.00973266	-0.287682	0.0122517	-0.00761836	0.00370647	0.000742515	0.00388141	0.0344862
2014-08-06	0.00161682	1.56232e-05	0	0.00297767	-0.000191205	-0.00609953	-0.00695569	-0.00651757	0
2014-08-07	-0.0429109	-0.00557209	0	0.0184122	0.00809413	-0.0137157	-0.0058624	-0.0100248	0.0168071
2014-08-08	0.00504627	0.0114654	0	0.00630458	-0.00399126	-0.000486885	-0.00455916	-0.00328563	0.0327898
2014-08-11	0.0248563	0.00275558	0.287682	0.00674539	-0.00324273	0.0119563	0.00991813	0.0188482	0
2014-08-12	-0.00327869	-0.00163796	-0.287682	-0.0145105	-0.0159849	-0.00850259	-6.0308e-05	-0.012194	-0.0162605
2014-08-13	0.0195128	0.00668478	0.287682	0.0264438	0.0121564	0.00780911	0.00365112	0.0141679	0.0322609
2014-08-14	0	0.00433636	0	0.0211275	-0.0220087	0.00253327	0.00428424	0.00284629	1.33227e-15
2014-08-15	0.0238675	-6.13773e-05	-0.287682	0.0353716	0.0147906	-0.00741549	0.000571243	-0.0144671	-1.44329e-15
2014-08-18	-0.00630917	0.00849552	0	-0.0430667	-0.0188179	0.0133946	0.00776902	0.0166577	0.0157484
2014-08-19	0.0172553	0.0049882	0	-0.000468274	-0.000393778	0.00560985	0.00562996	0.00957509	-0.0317487
2014-08-20	-0.00311527	0.00247473	0.287682	-0.0352753	0.00706439	-0.00321592	-0.0035213	-0.0021138	0
2014-08-21	-0.0109805	0.00294555	-0.693147	-0.000485319	0.00341614	0.0122199	0.00327788	0.0092926	-0.0162605
2014-08-22	0.00157604	-0.00199459	0.405465	0.0227964	-0.00331837	-0.00939189	-0.000355643	-0.00665506	0.0322609
2014-08-26	-0.00949374	0.00582689	0	0.152217	0.00205088	0.0325281	0.00698782	0.0263106	-0.0160003
2014-08-27	0.00949374	4.99983e-05	0.287682	-0.00879981	0.00214404	0.000420997	0.00115722	-0.00192506	0
2014-08-28	0.0125197	-0.00169133	-0.287682	0.0353394	-0.00253436	-0.00667027	-0.00364611	-0.0112599	0.0160003
2014-08-29	-0.00780644	0.00331491	0	0.019647	0.00709947	0.00342972	0.00204762	0.000803899	-6.66134e-16
2014-09-02	0	-0.000544231	0	-0.010758	-0.0280075	-0.000618766	0.00138033	0.00388361	0.0615579
2014-09-03	-0.00944889	-0.000779415	0	-0.000590145	0.0239291	0.00989531	0.00648193	0.0124882	6.66134e-16
2014-09-04	-0.0337924	-0.00153563	0	0.00842564	-0.00918873	0.0163896	0.000638474	0.0101051	-6.66134e-16
2014-09-05	0.0242534	0.00502328	0	-0.009804	-0.00996801	-0.00188166	-0.00333065	0.0023378	-0.0303053
2014-09-08	0.00159617	-0.00307788	-0.405465	0.00452178	-0.00616856	-0.00257995	-0.00297008	0.00112894	0.0152675
2014-09-09	-0.0242143	-0.00656647	0	-0.0290568	-0.0104335	-0.00505417	-0.000844569	-0.00486217	0
2014-09-10	-0.0065574	0.00363944	0	0.00764437	-0.0113591	-0.00035493	0.000162529	-0.00108496	0.0150379
2014-09-11	0.00328408	0.000881512	0	0	0.000407914	-0.00222455	-0.00447405	-0.000916899	0
2014-09-12	-0.00988476	-0.00598045	0	0.002002	-0.00993912	0.000180127	0.00107889	-0.00415151	0
2014-09-15	-0.0217582	-0.000710387	0	0.0340149	-0.00474815	-0.0029469	-0.00040408	0.000880338	0
2014-09-16	-0.0205135	0.00745652	0	-0.0149969	0.0245286	-0.00440835	-0.00176075	-0.00276791	0.0148151
2014-09-17	0.0154245	0.00129482	0	-0.00117809	-0.000807999	0.00503589	-0.00167095	0.00296148	0.0145988
2014-09-18	0.0151902	0.00487924	0	0.0155949	-0.0129152	0.0074842	0.00564552	0.0140426	0
2014-09-19	0.00667782	-0.000477403	0	-0.00581961	0.00703761	-0.000779752	0.00272823	0.000115321	-1.33227e-15
2014-09-22	-0.00500418	-0.00804561	-0.693147	-0.00977525	-0.0145375	-0.00419374	-0.00944646	-0.00508677	0
2014-09-23	-0.056765	-0.00579324	0	-0.01824	-0.00123826	-0.0189056	-0.0145061	-0.0159748	0.0143887
2014-09-24	0.0262024	0.00780196	0.693147	0.00737569	0.00103199	0.0123949	0.00451192	0.00695231	0.0141846
2014-09-25	0	-0.0163009	-0.693147	0.0138069	0.000515597	-0.013329	-0.00997462	-0.0158526	0.0277796
2014-09-26	0.0187879	0.00853927	0	0.0837576	0	0.00902174	0.00145683	-0.00204836	0.0270287
2014-09-29	-0.027446	-0.00255009	0.693147	0.00878851	0.00205973	-0.00838135	-0.000419675	-0.00715261	0
2014-09-30	0.0121004	-0.00278981	0	-0.00896867	-0.0263736	0.0132594	-0.00359928	0.00543891	0.0132452
2014-10-01	-0.00516797	-0.0133371	0	0.0240332	-0.0054017	-0.0116086	-0.00989368	-0.00978671	0.0259755
2014-10-02	-0.0209432	5.13831e-06	-0.693147	-0.0114995	-0.00789001	-0.0284873	-0.0170922	-0.0200623	-0.0129034
2014-10-06	-0.00176523	0.0095373	0.693147	-0.0234034	-0.00676658	0.0102824	0.0180266	0.00150284	-0.0263173
2014-10-07	0.0105449	-0.0152416	0	-0.00456413	-0.00735536	-0.0182169	-0.0104249	-0.0134788	-5.55112e-16
2014-10-08	0.0527782	0.0173109	-0.693147	0.0165143	-0.00795688	-0.00979326	-0.00205582	-0.0100523	0
2014-10-09	0.0115418	-0.0208778	0	-0.000720202	-0.0146616	-0.00641913	-0.00780392	0.00107665	0.0132452
2014-10-10	-0.0132015	-0.0115171	0	-0.0105016	0.00177521	-0.0164918	-0.0143882	-0.0243029	0.0259755
2014-10-14	0.00827135	-0.0150274	0.693147	-0.0107971	-0.0590186	0.00356287	0.00827955	0.00413308	0.012739
2014-10-15	0.0114661	-0.00813332	0	0.00275609	-0.0149274	-0.0370074	-0.0287286	-0.0291172	0.0250013
2014-10-16	0.00972455	0.000144957	0.405465	0.0127623	0.00820213	-0.0053701	-0.00253555	0.00127661	-0.0124225
2014-10-17	-0.0129872	0.0128018	-0.405465	-0.0203136	0.0198096	0.0288156	0.0182922	0.0306761	-0.0125788
2014-10-20	0.00163265	0.00910112	0	-0.00723632	-0.00885993	-0.0104532	-0.00687269	-0.0150856	-0.0387145
2014-10-21	0.00650409	0.0193854	0	-0.00466636	0.00955607	0.0222989	0.0166562	0.0192227	-0.0266682
2014-10-22	0.00646206	-0.00732608	0	0.27715	-0.0176685	0.0058268	0.00429062	0.00596622	-5.55112e-16
2014-10-23	0.0175583	0.0122283	-0.693147	0	0.0247185	0.0127296	0.00302991	0.0119162	0.013423
2014-10-24	0.0110151	0.00702869	0	-0.279772	-0.0080944	-0.0069462	-0.00475021	-0.00659937	-5.55112e-16
2014-10-27	-0.0189579	-0.00150272	0.693147	0.0429581	-0.00348919	-0.00781949	-0.00396325	-0.00952361	0.0132452
2014-10-28	-0.0193243	0.0118683	0	0.00805373	0.00232748	0.00388092	0.00606474	0.0184282	0.0130721
2014-10-29	0.0414072	-0.00138632	0.405465	0.0132804	0.0125904	-0.000493718	0.00804296	0.00161093	-5.55112e-16
2014-10-30	0	0.00621081	-1.09861	-0.0231327	-0.0101524	0.00741653	0.00149875	0.00352024	0.0750352
2014-10-31	-0.0109805	0.0116631	0	-0.0255255	-0.00441604	0.021937	0.0127473	0.0229956	0.0119762
2014-11-03	0.0356351	-0.000118934	0.693147	0.264138	-0.0126584	-0.00927014	-0.00897628	-0.00809216	0.0118345
2014-11-04	-0.0153377	-0.00283381	0.405465	0	-0.0233901	-0.0153387	-0.00525425	-0.00925506	0
2014-11-05	0.0244287	0.00568433	0	0	0.00156844	0.0187639	0.0131102	0.0161253	0
2014-11-06	-0.00150943	0.0037684	0	0	-0.00108558	0.0045661	0.00183495	0.00662607	0.011696
2014-11-07	0.0194471	0.000349484	0	0	0.00637596	-0.0089789	0.00245305	-0.00916809	0.0115608
2014-11-10	-0.00594355	0.00311534	-0.405465	0	-0.0126714	0.00782867	0.00667909	0.0064408	0
2014-11-12	0.0191888	-4.90616e-06	0	0	-0.0240916	-0.0102206	-3.17645e-05	-0.0151822	-0.0232569
2014-11-13	-0.00881063	0.000529726	0	0	-0.0310827	0.00192882	0.00368551	0.00406838	4.44089e-16
2014-11-14	-0.0253934	0.000240246	0	0	0.0189416	0.00345871	0.00284729	0.000478881	0.011696
2014-11-17	0.0414874	0.000735089	0.405465	0	-0.00126008	0.00560951	0.00264139	0.00575562	0.0229895
2014-11-18	0.0172666	0.0051208	-0.405465	0	-0.0106478	0.00854811	0.00555412	0.0160085	0
2014-11-19	0.002849	-0.00150225	-0.693147	0	-0.00472633	0.000893468	-0.00186935	0.00171903	0.0112996
2014-11-20	-0.011445	0.00196515	0.693147	0	0.0156263	-0.00752439	-0.00264663	0.00117847	0
2014-11-21	0.0057389	0.00522321	-0.693147	0	0.0129002	0.0263421	0.0107018	0.0258729	-0.0342891
2014-11-24	0.00712761	0.00285997	0.693147	0	-0.00849793	0.00486711	-0.00311115	0.00542985	0
2014-11-25	0.0112996	-0.00115075	0	0	-0.0170879	0.00317002	0.00020058	0.00770309	-0.011696
2014-11-26	0.00978345	0.00280203	0	-0.164891	-0.00743212	-0.00203067	-0.000292712	0.00549636	-5.55112e-16
2014-11-28	-0.021083	-0.00254566	0	-0.0254036	-0.102863	0.00382492	-0.000973848	0.00656302	0.0232569
2014-12-01	0.00425231	-0.00685273	0.405465	-0.0138171	0.0335023	-0.00293128	-0.00990367	-0.00173884	0.0339016
2014-12-02	-0.0316118	0.00636411	0	-0.0122486	-0.0279582	0.00250296	0.0127972	-0.00295815	-0.0111733
2014-12-03	0.00582243	0.00375766	-1.09861	-0.0132922	-0.00882819	0.000810919	-0.00378491	0.00378884	-4.44089e-16
2014-12-04	-0.00728335	-0.0011625	0.693147	0.00142628	-0.00401262	-0.0155974	-0.00556287	-0.0121516	4.44089e-16
2014-12-05	-0.0266682	0.00166374	0	-0.0125495	-0.00821863	0.0218666	0.00945753	0.0236509	0
2014-12-08	0	-0.00728299	0.405465	-0.0132573	-0.0425911	-0.0100058	-0.0105391	-0.00717639	0.0331522
2014-12-09	0.0119404	-0.000237857	0.287682	0.0154198	0.00977231	-0.0258226	-0.0216164	-0.0223426	0.0215062
2014-12-10	-0.0270693	-0.0164861	-0.287682	-0.0163343	-0.0396756	-0.00848583	-0.00451745	0.000614491	0.0210534
2014-12-11	0.0270693	0.00452546	0	-0.00568861	-0.00875553	-0.000484991	-0.00591589	0.00638789	0.0206193
2014-12-12	-0.0119404	-0.0163465	-0.405465	0.00238949	-0.0291584	-0.0280601	-0.0252428	-0.0275287	0.030153
2014-12-15	0.0339516	-0.00636281	0.693147	0.258246	-0.0128551	-0.0255242	-0.0188913	-0.0275493	-0.030153
2014-12-16	0.00289855	-0.00852525	-0.287682	-0.261556	-0.0198485	0.0216886	0.023831	0.0243298	-0.0102565
2014-12-17	0.0115109	0.0201481	0	-0.00276676	0.0218118	0.00456058	0.000734115	-0.00203681	0.0204089
2014-12-18	0.00712761	0.0237314	0.287682	-0.000739098	-0.0317171	0.0329113	0.0202343	0.0275526	-0.0101524
2014-12-19	0.00566574	0.00455968	0	-0.00426045	0.0349808	-0.00184663	0.012185	-0.00245943	-0.0206193
2015-02-02	0.00703733	-0.0243444	-0.693147	-0.147121	-0.114307	0.0871012	0.0356105	0.101085	0.040822
2015-02-03	-0.00986618	0.0143362	0	-0.00539085	0.0561127	0.0107958	0.0130729	0.00579587	-0.0202027
2015-02-04	-0.0185852	-0.0041647	-0.693147	0.004315	-0.0669475	0.00392567	-0.00171572	0.00186861	-4.44089e-16
2015-02-05	0.0100503	0.0102388	0.693147	0.0493538	0.0435362	0.00148943	0.000861143	-0.000541786	-0.0102565
2015-02-06	-0.00716849	-0.003424	0	-0.0223797	0.02151	-0.00261222	-0.00182078	-0.00542669	0.0102565
2015-02-09	-0.00577202	-0.00425625	-0.693147	0.0506644	0.00929919	-0.00855272	-0.00237974	-0.0170047	-0.0102565
2015-02-10	0.0271251	0.0106189	0	-0.0110166	-0.033287	0.0095371	-0.00117516	0.00843434	-0.0749013
2015-02-11	0.0181443	-2.90057e-05	0	0.0539082	-0.0318688	-0.00347093	-0.00160471	-0.000159956	4.44089e-16
2015-02-12	0.0218887	0.00959832	0.693147	0.0558535	0.0427959	0.00995587	0.00145681	0.0154619	-0.0111733
2015-02-13	0.0319601	0.00406645	-0.693147	-0.0350784	0.0754342	0.00699171	0.00662843	0.00399853	0.0111733
2015-02-17	-0.0211928	0.00159625	0.693147	-0.0468761	0.0162841	-0.00112894	0.00357401	-0.00620158	-0.0111733
2015-02-18	0.0026738	-0.000314284	0	-0.0148005	-0.0325073	0.00942955	-7.24837e-06	0.00598264	-0.0227283
2015-02-19	-0.02023	-0.00106263	0	-0.0312999	-0.00530066	0.00711151	-0.00133169	0.0037281	0
2015-02-20	-0.00272851	0.0061078	0	0.0112189	0.000166072	-0.000492541	0.00381047	0.00441672	-0.0232569
2015-02-23	0.05061	-0.00030332	0	-0.0288086	-0.0221634	0.00647879	-0.000439708	0.00723848	-0.0118345
2015-02-24	-0.0303253	0.00275494	0	0.0308349	-0.00408303	0.00495245	0.00540624	0.00669933	-0.0119762
2015-02-25	-0.0107673	-0.000766077	0	0.0532145	0.0493907	-0.000863988	-0.00205257	0.000404175	0.0119762
2015-02-26	-0.0456827	-0.00147706	0.405465	-0.0371499	-0.0259712	0.00580017	0.00206696	0.0103757	-0.0119762
2015-02-27	0.00564973	-0.00296069	-0.405465	-0.00399202	0.0412682	0.00828632	-0.000441841	0.00655293	-0.0121214
2015-03-02	-0.0213531	0.00610629	0	-0.0308717	-0.0497974	-0.00692286	-0.000866979	0.000762756	0.047628
2015-03-03	-0.0321665	-0.00454894	0	-0.0151723	0.0245533	-0.00982375	-0.00744918	-0.0114586	-0.011696
2015-03-04	0.0421881	-0.00439816	-0.693147	0.0104168	-0.00773221	0.00982985	0.00436113	0.00970598	0
2015-03-05	-0.0392207	0.00119536	0.693147	-0.0521117	-0.00115674	0.00934338	0.00603732	0.00992653	0.0232569
2015-03-06	0.00738011	-0.0142753	-0.693147	0	-0.0124783	0.000169221	-0.00711316	0.00407375	0.0114287
2015-03-09	-0.0178046	0.0039367	0.693147	0.0211717	-0.020295	-0.005484	-0.00512466	0.00269225	0
2015-03-10	0.0207415	-0.0171069	0	-0.000641505	-0.0372476	-0.0112536	-0.0255741	-0.00708159	0.0112996
2015-03-11	-0.00883658	-0.0019195	0.405465	0.00957964	0.0201885	0.0234431	0.00278151	0.026227	0
2015-03-12	-0.0531636	0.0125227	0	-0.00744288	-0.00802657	-0.00208711	0.00586833	-0.000559195	0
2015-03-13	0.00777005	-0.00609321	0	-0.00320684	-0.0431387	0.00462703	-0.00303519	0.00862585	0.0111733
2015-03-16	0.00463321	0.0134429	0.510826	-0.0107644	-0.0227556	0.010068	0.00937646	0.0221129	-0.0224729
2015-03-17	0.0363126	-0.00332574	0	0	0.00130902	-0.00638847	0.00491582	-0.015477	0
2015-03-18	0.00148478	0.0120851	-0.510826	0.0150379	0.0438747	0.000892436	0.0156125	-0.00485952	4.44089e-16
2015-03-19	-0.0104401	-0.0048845	0	-0.0172047	-0.0268278	0.000746728	0.00246198	-0.00196204	0.0224729
2015-03-20	0.0539883	0.00897235	-1.09861	0.000216896	0.016219	0.00993818	0.00860795	0.0116941	-0.0111733
2015-03-23	0	-0.00174717	1.09861	0.00605407	0.0107876	-0.00650169	0.00215645	-0.0119934	0.0331522
2015-03-24	-0.00142146	-0.00615838	-0.405465	0.0139144	-0.0145909	0.00665696	-0.00255952	0.00919194	-0.0109291
2015-03-25	-0.00857148	-0.014666	0.693147	-0.0076825	0.0245554	-0.0133127	-0.00409832	-0.0117608	0.0324353
2015-03-26	-0.00287357	-0.00238026	-0.287682	0.035564	0.046866	-0.00292002	-0.0137749	-0.00182547	0.0105821
2015-03-27	-0.0277188	0.0023657	0.287682	-0.00352077	-0.0481062	0.00551971	-0.00586314	0.00207912	8.88178e-16
2015-03-30	0.0175958	0.0121624	0	-0.0417301	-0.00212955	0.00977712	0.00529738	0.0181751	0.0104713
2015-03-31	0.00579712	-0.00883464	-0.287682	-0.0137212	-0.0211857	-0.00986055	-0.0173286	-0.00996508	0.0103628
2015-04-01	0.031297	-0.00397328	0	0.0285363	0.0354729	0.00566174	0.00536867	0.00293814	-4.44089e-16
2015-04-02	0.00139958	0.00352344	-0.405465	0.00531407	-0.0383804	0.00235193	0.00351244	-0.00283619	0.0102565
2015-04-07	-0.00561011	0.00452298	0	-0.0218611	0.0728072	0.0150707	0.0186026	0.0129619	4.44089e-16
2015-04-08	0.00140548	0.00267903	0.405465	-0.00108401	-0.0619474	-0.00278576	-0.00350525	-0.00725684	-4.44089e-16
2015-04-09	-0.01557	0.00444756	0	0.00863936	0.0181953	0.0139363	0.0111735	0.0107908	-0.0102565
2015-04-10	-0.0100359	0.00518932	-0.405465	-0.00755535	0.0227203	0.00603098	0.0105509	0.0169751	-0.0103628
2015-04-13	-0.0203792	-0.00459175	0.405465	0.011633	0.00103627	0.00260325	-0.00359897	-0.00291339	0
2015-04-14	0	0.00162836	-0.405465	-0.0258177	0.00859407	-0.00688685	0.00155026	-0.0090474	0.0103628
2015-04-15	0.00732604	0.00513509	0	0.0109291	0.0318343	0.00693062	0.00303697	0.000305819	0
2015-04-16	0.00291545	-0.000778798	0	-0.0206465	0.0589068	-0.00569912	-0.00513237	-0.0191899	0.0102565
2015-04-17	-0.00437637	-0.0113757	-0.693147	-0.0147555	-0.00831834	-0.0156701	-0.00936608	-0.0261891	-0.0102565
2015-04-20	0.0415235	0.00919276	1.09861	0.00651029	0	0.00858212	0.00818699	0.0172358	-0.0208341
2015-04-21	-0.00703733	-0.00148177	0	0.005801	-0.0218283	0.000973004	0.00153028	0.00400059	0
2015-04-22	0.00141143	0.00507462	0	-0.0145661	0.0104159	0.00354681	-0.00492366	-0.00606631	-0.0105821
2015-04-23	0.0223161	0.00235495	0	-0.00588637	0.0332371	-0.00619444	0.00361173	-0.0121904	4.44089e-16
2015-04-24	0.00412939	0.00225026	0	0.0070144	0.0066088	0.00434282	0.00241144	0.0074164	4.44089e-16
2015-04-27	-0.0180185	-0.0041499	-0.405465	-0.0106541	-0.00691725	0.0128861	0.00469571	0.0191461	0
2015-04-28	0.027588	0.00276536	0	-0.00296702	-0.00293504	-0.0182973	-0.0103931	-0.0190775	0.0105821
2015-04-29	0.0148551	-0.00374739	-0.693147	-0.0372569	0.0183941	-0.0262412	-0.0120558	-0.0326078	0
2015-05-05	0.0119921	-0.00828828	0	0.00473374	0.0251963	-0.0130466	-0.00269572	-0.00923013	-0.0430174
2015-05-06	-0.00265252	-0.00446565	0.693147	0.00353565	0.00369577	0.0015107	0.000888804	0.00198167	0
2015-05-07	-0.0133692	0.00376666	-0.693147	-0.00306351	-0.033459	-0.00288879	-0.00677103	0.00508127	-0.0110498
2015-05-08	0.0133692	0.0133681	0	-0.00639282	-0.0022913	0.0244941	0.0229481	0.0261079	-9.99201e-16
2015-05-11	0.0118813	-0.00510255	0.693147	0.0246347	-0.00736765	-0.012358	-0.00241108	-0.00311165	0.0110498
2015-05-12	-0.00394478	-0.00295402	0.405465	-0.00371489	0.0295992	-0.0106414	-0.0137574	-0.0173634	0.0109291
2015-05-13	0.00656601	-0.000304936	-0.405465	-0.00794026	-0.000748111	-0.00257435	0.00228042	-0.0105987	0.0108109
2015-05-14	-0.01185	0.0107215	-0.693147	-0.00375852	-0.00329835	0.0135021	0.00336286	0.0181889	-9.99201e-16
2015-05-15	0.00528403	0.000768174	0.693147	-0.000235377	0.00329835	-0.00708165	-0.00180141	-0.00980498	-0.02174
2015-05-18	0.00131666	0.00304333	0	-0.00969848	-0.00811546	0.00369574	0.00120321	0.0127816	0
2015-05-19	-0.0307305	-0.000643641	0	-0.00237982	-0.0345418	0.0207301	0.00375682	0.022097	0
2015-05-20	-0.00271739	-0.000930959	0	-0.000238294	0.0156532	0.00312177	0.00173685	-0.000410095	-0.0110498
2015-05-21	-0.00682597	0.00233516	0	-0.00645549	0.0229546	0.00260701	0.000885831	0.00135959	-0.0224729
2015-05-22	0	-0.00223638	0	-0.00698041	-0.0177398	-0.000740554	0.00259876	-0.00418758	-9.99201e-16
2015-05-26	-0.0110194	-0.0103352	0	0.00505964	-0.025565	-0.0116073	-0.011835	-0.0162016	0.0112996
2015-05-28	-0.00555557	0.00785331	-0.693147	0.00742252	-0.0180527	0.0106229	0.0131425	0.00450077	0.0439631
2015-05-29	0.0193109	-0.00633845	0	0.00523437	0.04652	-0.0256161	-0.00805546	-0.022845	-0.0327898
2015-06-01	-0.0109891	0.0020573	0.693147	-0.0128972	-0.0104263	0.00347048	-0.00442675	0.00194574	-0.0111733
2015-06-02	0.0272496	-0.00100916	-0.693147	0.0152675	0.00935805	-0.00415564	-0.00364649	-0.00942249	0.0222231
2015-06-03	0.00536194	0.00211664	0.693147	0.014338	-0.0261443	0.00591915	0.0031977	0.00798477	0
2015-06-04	-0.0121051	-0.00866057	0	-0.00585139	-0.0281351	-0.00938807	-0.0132112	-0.00694372	8.88178e-16
2015-06-05	0.00135227	-0.00143721	0.405465	0.00468385	0.0204252	-0.0134017	-0.00799779	-0.0127299	-9.99201e-16
2015-06-08	0.00539085	-0.00649554	-0.405465	0.0196652	-0.00984135	-0.0129021	-0.00214202	-0.0118795	-0.0110498
2015-06-09	0.0160003	0.000418327	0	0.00228833	0.0343375	-0.00153278	-0.00535152	-0.0057672	0.0219789
2015-06-10	0.00264201	0.0119705	0	-0.00688076	0.0125595	0.0173104	0.0112589	0.0237227	0.0215062
2015-06-11	-0.0106102	0.00173704	-0.693147	-0.0239909	-0.00902078	0.00736102	0.00240842	0.00596422	-0.0106953
2015-06-12	0.0145602	-0.00701888	0.693147	0.000706964	-0.0192284	-0.0142174	-0.00907012	-0.0120991	0
2015-06-15	-0.0132277	-0.00463321	0	-0.00235849	-0.0199248	-0.0176672	-0.0110261	-0.0190724	-0.0327898
2015-06-16	-0.013405	0.00567368	-0.693147	0.00588583	0.0172596	0.00507499	-6.25903e-05	0.00536022	0.0110498
2015-06-17	0.00672497	0.00197773	0	-0.0148992	0.0026652	-0.010226	-0.00441353	-0.00599402	0.02174
2015-06-18	-0.00134138	0.00985398	0	0.00901334	0.00608759	0.00268082	0.00408264	0.011078	0.0212774
2015-06-19	-0.00538359	-0.00531762	0	0.00494642	-0.0194852	0.00247223	0.000383058	-0.00543804	-0.0105821
2015-06-22	0.00672497	0.00607632	0	0.0259755	0.0050649	0.037347	0.0170245	0.0373722	-9.99201e-16
2015-06-23	0.00267738	0.000635735	0	-0.0108184	0.0173727	0.011748	0.00134695	0.007133	0.0210534
2015-06-24	0	-0.00738053	0	-0.00254895	-0.0150073	-0.00244085	0.00145179	-0.00619456	0.0103628
2015-06-25	0.0132804	-0.00297799	0	-0.00698489	-0.00457811	-0.000721717	-0.00541729	0.000163003	-8.88178e-16
2015-06-26	-0.00794706	-0.000390123	0	-0.0103336	0.000948917	0.00345713	-0.00798145	0.00168078	0
2015-06-29	-0.0255906	-0.0210869	0.693147	-0.0133082	-0.0199576	-0.0381455	-0.0199226	-0.0362581	0.0102565
2015-06-30	0.0122035	0.00265486	-0.693147	0.0109447	0.0251606	-0.0164848	-0.0151432	-0.0125505	0.0101524
2015-07-01	0.00671594	0.00691219	0	0.00730877	-0.0251606	0.0192265	0.0133456	0.0212912	0.0100503
2015-07-02	-0.00536914	-0.000308122	0	0.0158475	0.000967118	-0.00980175	0.00330537	-0.00728464	0
2015-07-06	-0.00946593	-0.00386922	0.693147	-0.011628	-0.0933144	-0.0259821	-0.0143993	-0.0189838	0
2015-07-07	0.0108109	0.00606252	0	0.00116891	0.00546787	-0.0229503	-0.0159582	-0.0198315	0.0198026
2015-07-08	-0.00134499	-0.0167929	0	0.0109215	0.00351186	0.00743865	0.0090522	0.00658327	-8.88178e-16
2015-07-09	0.00402956	0.00225965	0.405465	0.0075976	0.0269773	0.0251603	0.0139121	0.0229143	8.88178e-16
2015-07-10	0.0172762	0.012263	-1.09861	0.00981407	0.00204534	0.0301981	0.013844	0.0286161	0.00975617
2015-07-13	0.0234386	0.0110053	0.693147	-0.00569413	-0.0150972	0.0191963	0.00962925	0.0148029	0.0192314
2015-07-14	-0.00775198	0.00444334	-0.693147	-0.0101011	0.0113442	0.00685308	0.00234218	0.00282767	0.00947874
2015-07-15	0.0038835	-0.000735233	0.693147	0.00299505	-0.0252696	0.00293064	0	0.00197428	0.00938974
2015-07-16	-0.0130041	0.00798267	0	-0.00484262	0.00803077	0.0146058	0.00630251	0.0152305	-0.0188685
2015-07-17	0.0104168	0.00110564	0.405465	-0.00626089	-0.00715473	0.000564129	-0.00314924	-0.00370583	0
2015-07-20	0.0306146	0.000770872	0.287682	0.00371489	-0.00791213	0.0035259	0.00200682	0.00532272	0.00947874
2015-07-21	-0.00251572	-0.00427076	-0.287682	-0.000231777	0.00686079	-0.00700945	-0.00289429	-0.0112184	-0.0190482
2015-07-22	0	-0.00239054	0.287682	-0.0201365	-0.0160823	-0.00471091	-0.0151427	-0.00727599	0.00956945
2015-07-23	0.0137588	-0.00569221	-0.287682	0.00165426	-0.0154402	0.000820115	-0.00185103	-0.000743289	0
2015-07-24	-0.00873368	-0.010761	0.287682	-0.00520835	-0.0118301	-0.00579255	-0.0113641	-0.0144065	0.0188685
2015-07-27	0.00250313	-0.00579175	0.223144	0.0125016	-0.0212794	-0.0259926	-0.0114148	-0.0259836	0.018519
2015-07-28	0	0.01231	0	0.00979714	-0.00318442	0.0100395	0.00767974	0.0105722	0.0181823
2015-07-29	0.00498754	0.00729211	0.182322	-0.00885993	0.00149981	0.00802825	0.0114848	0.00338966	-0.00904984
2015-07-30	-0.0226425	2.84549e-05	0.154151	-0.000702823	-0.00131221	0.00575924	0.00569481	0.00403223	0.00904984
2015-07-31	-0.00127307	-0.0022742	0.133531	-0.00989174	-0.0208499	0.00714583	0.00410172	0.0045945	-0.0367014
2015-08-03	0.0101395	-0.00276067	0	-0.0126237	-0.0528974	0.00743109	-0.00114457	0.0118431	0.018519
2015-08-04	-0.00632513	-0.00225225	0	-0.0174086	0.00944636	-0.00163789	-0.000306538	0.00107861	8.88178e-16
2015-08-05	-0.00892294	0.00310983	0	-0.00857323	-0.00803378	0.0164115	0.00979844	0.0156098	0.00913248
2015-08-06	0.00127959	-0.00778318	-0.693147	0.009792	-0.00141257	-0.000889416	-0.000788177	-0.00440973	-0.00913248
2015-08-07	-0.00770222	-0.00287903	0.405465	-0.009792	-0.0185474	-0.00722155	-0.00424787	-0.00817046	0.0360399
2015-08-10	0.0178804	0.0127269	0.693147	0.00122926	0.0363603	0.00785692	0.00263551	0.00986776	-0.0178576
2015-08-11	0.0212907	-0.00960313	-0.182322	0.00220886	-0.0247025	-0.0187252	-0.010698	-0.0271765	0.0178576
2015-08-12	0.0123154	0.000949613	0	-0.0143212	0.00971274	-0.0346387	-0.014106	-0.0332226	-0.0178576
2015-08-13	0	-0.00127595	0	-0.0034878	-0.00889974	0.0123929	-0.000435328	0.00820635	0.0178576
2015-08-14	0.0157866	0.00390426	-0.105361	-0.00299925	-0.00386769	-0.00611065	-0.00268159	-0.00268094	0.00881063
2015-08-17	-0.00968531	0.00519794	0.105361	-0.0115812	-0.00593231	0.00570551	-6.71702e-05	-0.00408749	0
2015-08-18	0.00364299	-0.00262897	-0.356675	0.00404347	0.00143516	-0.00272798	-0.00367222	-0.00223369	0.0259755
2015-08-19	0.00844905	-0.00828923	-0.336472	-0.0183258	-0.0343891	-0.0176863	-0.0190017	-0.0216481	0.00851069
2015-08-20	0.00240096	-0.0213259	-0.916291	-0.00954969	-0.0115164	-0.0208021	-0.00556873	-0.0236779	-0.0170944
2015-08-21	-0.0193711	-0.0323693	0.405465	0.00800728	-0.0251968	-0.0324123	-0.0287128	-0.029936	0.0339016
2015-08-24	-0.00367422	-0.0402114	0.693147	-0.0239532	-0.0628681	-0.0549323	-0.0477946	-0.048165	0.0082988
2015-08-25	0.00976809	-0.0136143	0.154151	0.0208613	0.0121072	0.0405495	0.0304643	0.0485205	-3.33067e-16
2015-08-26	-0.0183941	0.0382913	-0.154151	0.00540472	-0.00162131	-0.0140771	-0.0169383	-0.0129877	0
2015-08-27	-0.00620734	0.0240072	0	0.0444294	0.0975414	0.0343141	0.0349762	0.0313312	-0.0166671
2015-08-28	0.0074442	0.000608571	0	0.00538689	0.0510304	0.00363216	0.00898883	-0.00165808	0.00836825
2015-09-01	-0.012438	-0.0384497	-0.693147	0.0133416	-0.00983845	-0.0290745	-0.030783	-0.0278603	-7.77156e-16
2015-09-02	0.0136733	0.0181277	0	0.00240674	0.0187893	0.00302548	0.00408011	0.0032377	0.0082988
2015-09-03	0.00615387	0.00116411	-0.405465	0	0.00355802	0.021474	0.0180483	0.0264958	0.0082305
2015-09-04	-0.00986444	-0.0154483	0	-0.00240674	-0.0213389	-0.0284888	-0.0247099	-0.0274926	0.0242927
2015-09-08	0.0184167	0.0247736	1.09861	-0.00386287	-0.0018158	0.0164848	0.0169304	0.0229776	0
2015-09-09	0.00364299	-0.013995	-0.693147	-0.00460663	-0.0399641	0.014322	0.0133997	0.00308732	-0.0242927
2015-09-10	0.00121139	0.00526408	-0.405465	0.0084695	0.0271604	-0.0146983	-0.0118211	-0.00903604	0
2015-09-11	-0.00242424	0.004477	0.693147	-0.00241255	-0.0154594	-0.0104558	-0.00620033	-0.00854535	0.040166
2015-09-14	-0.00364742	-0.00409803	0.559616	-0.00362977	-0.0374607	-0.00674326	-0.00543667	0.00080769	0
2015-09-15	-0.007335	0.0127497	0	-0.0046167	0.00559141	0.0112727	0.00867444	0.00555025	-0.00790518
2015-09-16	0.007335	0.00866769	-0.154151	0.00945347	0.0647664	0.0165969	0.0148157	0.0038285	0.00790518
2015-09-17	0	-0.00256429	-1.79176	-0.0126246	-0.0135588	0.00199979	-0.00680082	0.000231708	0.0233474
2015-09-21	-0.0309239	-0.0117408	0	-0.0292534	-0.00326531	-0.0150728	-0.0127331	-0.0278607	-0.0155042
2015-09-23	0.0112431	-0.0144457	0	0.0134935	-0.0242072	-0.0338609	-0.0125972	-0.034346	0.0231671
2015-09-24	-0.00748133	-0.00336864	0	0	0.00875735	-0.019497	-0.011798	-0.019431	-0.00766287
2015-09-28	-0.011328	-0.0264671	0	-0.00722385	-0.0173808	0.00225406	-0.000441262	0.00591292	0.0152675
2015-09-29	0.00756624	0.00123212	0	0.0473606	0.0186256	-0.0030618	-0.00836196	-0.00350165	0.0150379
2015-10-05	0.0284849	0.0532062	0	-0.0105466	0.0209281	0.0609901	0.063861	0.0378334	0.0148151
2015-10-09	0.0169496	0.0139135	0	0.0143543	0.0667569	0.0181347	0.0184416	0.0283083	0.021819
2015-10-13	-0.0012012	-0.00557412	0	-0.0338196	-0.0669599	-0.0124157	-0.0115815	-0.00633701	0.014286
2015-10-15	0.0107592	0.0100161	0	-0.00122926	-0.010822	0.00684864	-0.000569358	0.00318247	-0.00711747
2015-10-16	-0.00357356	0.00456006	0	-0.00666422	0.0352966	0.00586476	0.00619187	0.00392975	2.22045e-16
2015-10-19	-0.0047847	0.000270485	0.693147	0.0113274	-0.0373517	0.000272142	-0.00403917	0.00590862	-3.33067e-16
2015-10-20	0.014286	-0.00142209	0	-0.0165415	0.00205508	-0.00645351	-0.00113409	-0.00163746	0.0141846
2015-10-21	-0.00236687	-0.00584241	-0.693147	0.000995273	-0.0178132	0.00454483	0.000518374	0.00887095	2.22045e-16
2015-10-23	0.0211028	0.0274608	0	-0.00874241	0.00292154	0.0475287	0.0149559	0.0529244	-0.0213531
2015-10-26	0.00347424	-0.00191495	0.693147	-0.0179729	-0.00942119	-0.00539878	-0.00420804	0.00062975	0
2015-10-27	-0.00579712	-0.00255737	0.405465	0.00509555	-0.0154746	-0.0102749	-0.00809718	-0.0101566	0.014286
2015-10-28	-0.00466201	0.0117704	0.287682	0.00126984	0.0467433	0.00893651	0.0113302	0.0129875	-0.014286
2015-10-29	0.0127686	-0.000449787	0.559616	0.0201012	-0.00510987	-0.000973774	-0.00654534	-0.00287711	-0.021819
2015-10-30	-0.00462429	-0.00482158	0.133531	-0.0198474	0.0154537	0.00242041	-0.00544178	0.00455407	0.00732604
2015-11-02	-0.00464577	0.0118039	0	-0.00840876	-0.0156587	0.00378037	0.00011161	0.00922266	2.22045e-16
2015-11-03	-0.0176164	0.00272436	-0.287682	-0.0017928	0.0352397	0.00405384	0.00342241	4.3832e-05	-0.00732604
2015-11-04	-0.00594179	-0.00355168	-0.182322	0.00102485	-0.0395532	0.00245031	0.0045747	-0.0097182	0
2015-11-05	0.00830865	-0.00113273	0	0	-0.0124277	0.00639586	-0.00750995	0.00391111	0.021819
2015-11-06	-0.00711747	-0.000347691	0.470004	0.00485376	-0.0117402	0.000824954	-0.00174074	0.00916911	0.014286
2015-11-09	-0.0107721	-0.00987135	0.559616	-0.0281709	-0.00486207	-0.0147507	-0.0092767	-0.0158308	-0.014286
2015-11-10	0.0155227	0.00150951	-0.074108	-0.0171848	0.00528375	0.000201561	-0.00316298	0.00157705	0
2015-11-12	-0.00832842	-0.0173225	0.074108	-0.0174853	-0.0739134	-0.0113649	-0.0155134	-0.00461621	0.00716849
2015-11-13	0.00238664	-0.0112707	0	0.00135593	-0.0102659	-0.0100781	-0.00982365	-0.00690803	-0.00716849
2015-11-16	0.0165488	0.0147934	0.0689929	0.0187925	0.0215501	-0.000757366	0.00458228	0.000450946	0.00716849
2015-11-17	0.00933496	-0.00134028	-0.0689929	0.0233944	-0.0224678	0.0273072	0.0197153	0.0237796	6.66134e-16
2015-11-18	-0.0034904	0.0160332	-0.154151	-0.0322098	0.0129976	-0.00621495	0.00162739	-0.00101135	0
2015-11-19	0.00581059	-0.0011237	-0.0870114	0.0109407	0.000905797	0.00170641	0.00808322	0.0113848	0
2015-11-20	-0.0140026	0.00380299	0.0870114	-0.0209179	0.010806	-0.000840621	0.000742229	0.00309747	0.0141846
2015-11-23	0.00585825	-0.0012357	0.154151	0.00378686	0.00379931	-0.00445915	-0.00461072	-0.00247793	0.00701757
2015-11-24	0.0104591	0.00122134	0.133531	0.00967229	0.0283691	-0.0141803	-0.00449188	-0.0143758	0
2015-11-25	-0.00347424	-0.000129248	0.17185	0.00666225	0.00108354	0.0149716	0.00957766	0.0213141	0.00696867
2015-11-27	-0.00465117	0.000593446	-0.0540672	0.0178999	-0.0287837	0.00756382	0.00590116	0.0110599	0
2015-11-30	0	-0.00465171	0.200671	0.0173288	-0.00558848	0.00555437	-0.00299421	0.00780301	-0.0139862
2015-12-01	-0.00233372	0.010624	-0.04652	-0.000512952	-0.00381808	-0.00872563	0.00620466	-0.0106866	0.0139862
2015-12-02	-0.00938974	-0.0110567	0	-0.0175988	-0.0448712	-0.0017861	0.0039449	-0.00634443	0.0137933
2015-12-03	0.0128883	-0.0144779	0	0.000522057	0.0312779	-0.0364404	-0.0229895	-0.036473	-0.00687288
2015-12-04	-0.0081824	0.0203179	0.0909718	0.00468629	-0.0193465	-0.00326522	-0.00586738	-0.00344826	-0.00692044
2015-12-07	-0.0129949	-0.0070141	0.231802	-0.0356945	-0.0542352	0.00878881	-0.00237044	0.0123847	-0.00696867
2015-12-08	0	-0.00651106	-0.071459	0.00376142	-0.0116065	-0.0157977	-0.0142897	-0.0197124	0.0343676
2015-12-09	-0.00118977	-0.00776904	-0.0377403	-0.0181307	-0.00373274	-0.00953082	-0.00139293	-0.00762814	-0.027399
2015-12-10	-0.00477328	0.00224886	-0.0800427	-0.00740034	-0.00951911	-0.000515502	-0.00632517	0.000607793	0.0206193
2015-12-11	-0.0353049	-0.0196139	-0.0425596	-0.0158051	-0.0463642	-0.0186186	-0.0224695	-0.0247274	-0.00682597
2015-12-14	0	0.00474431	0.122602	-0.0123736	-0.000263678	-0.0169556	-0.0133123	-0.0196028	-0.00687288
2015-12-15	0.0147604	0.0105625	-0.0392207	0.00254345	0.01388	0.0311069	0.024174	0.0302154	0.0272126
2015-12-16	-0.00735297	0.0144106	0.076961	-0.0222612	-0.0333188	0.00222317	0.00718607	0.001805	0.00668899
2015-12-17	-0.00740744	-0.0151548	-0.160343	0	-0.00350169	0.0113673	0.00679893	0.0253567	0.00664454
2015-12-18	-0.00123993	-0.0179575	-0.191055	-0.0183491	-0.00486882	-0.0112397	-0.00824689	-0.0121737	0.0131581
2015-12-21	0.0160003	0.00774832	0.233615	-0.0130179	-0.0144752	-0.0130768	-0.00290885	-0.0104635	0.00651468
2015-12-22	0.0072993	0.00877812	-0.133531	0.00327041	-0.00662437	0.00053215	0.00796509	-0.000859599	-0.00651468
2015-12-23	-0.00364299	0.0123416	-0.0487902	-0.0307438	0.0340308	0.0231407	0.0256228	0.0225203	0.00651468
2015-12-29	0.0060643	0.00679278	0.139762	0.0602825	0.0114439	0.00572321	0.0117224	0.0122756	-0.0263173
2015-12-30	-0.00728159	-0.0072434	-0.0909718	-0.02421	-0.0358287	-0.00516502	-0.00643758	-0.0108439	0.00664454
2016-01-04	-0.0209238	-0.0248785	0.04652	-0.0302736	0.0206305	-0.0336329	-0.0292109	-0.0437205	-0.0405461
2016-01-05	-0.00623832	0.00201024	-0.0953102	0.0148017	-0.0217282	0.00335097	0.00716399	0.00258916	0.0204785
2016-01-06	-0.0317891	-0.0132022	0.0487902	0.0393937	-0.0620156	-0.0126769	-0.0104598	-0.00936271	0.013423
2016-01-07	-0.0261795	-0.0239858	-0.0487902	0.0202604	-0.014122	-0.0173101	-0.0198386	-0.0231932	-0.00668899
2016-01-08	-0.0173917	-0.0108976	0	-0.0474352	-0.00594355	-0.0159823	-0.00701809	-0.0131636	0
2016-01-11	-0.0399227	0.000852901	0.0487902	0.0035482	-0.0614633	-0.00486209	-0.00689227	-0.00246717	-0.00673403
2016-01-12	-0.00281294	0.00777251	0	-0.0406621	-0.0221127	0.0151899	0.0097297	0.0161897	0.00673403
2016-01-13	0.0195264	-0.0252824	0.04652	0.0215912	-0.0179832	0.00300775	0.00533718	-0.00245358	-0.0135137
2016-01-14	-0.0223473	0.0165581	0.127833	-0.0355212	0.0234768	-0.0181628	-0.0071958	-0.0168831	0.0202027
2016-01-15	-0.059654	-0.0218358	-0.040822	-0.0198338	-0.0697298	-0.0241076	-0.0194729	-0.0257446	-0.0548082
2016-01-19	0.0207723	0.00053168	0.0800427	0.00633917	-0.00623919	0.0146423	0.0124478	0.0123836	-0.00706717
2016-01-20	-0.0762564	-0.0117628	0	-0.0432605	-0.0310759	-0.0350891	-0.0351921	-0.0286094	-0.036105
2016-01-21	-0.0224368	0.00518197	0.074108	-0.00695252	0.04797	0.0195533	0.0175084	0.0192479	0.036105
2016-01-22	0.0240204	0.0200807	0.101783	0.0358929	0.0954656	0.0305042	0.0216253	0.0197245	0.0416727
2016-01-25	-0.0738646	-0.0157615	0	-0.0462453	-0.0536185	-0.00586494	-0.00390762	-0.00294651	-0.027588
2016-01-26	0.033504	0.0140452	0	0.0169749	0.0417396	0.0104937	0.00584641	0.00885536	0.00696867
2016-01-27	-0.0284063	-0.0109229	0.0317487	0.026703	0.040067	0.00539077	0.0132603	0.00589438	-0.0210534
2016-01-28	0.0267574	0.00551333	0.0896122	0.00895719	0.0235867	-0.0133756	-0.00982884	-0.0247169	0
2016-01-29	-0.00330579	0.0244586	-0.0588405	-0.0118534	0.0247718	0.02171	0.0253035	0.0163109	-0.028779
2016-02-01	-0.0614528	-0.000443342	0.0588405	-0.0505642	-0.0144972	-0.00560542	-0.00390156	-0.00411435	0.00727276
2016-02-02	0.0226293	-0.018921	-0.0289875	0.00405955	-0.045408	-0.024975	-0.0230504	-0.018289	-0.0219789
2016-02-03	-0.0350299	0.00497962	-0.029853	-0.00779533	0.0685038	-0.0134018	-0.014435	-0.015379	-0.00743498
2016-02-04	-0.00178412	0.00152561	-0.129212	-0.0237574	-0.016691	0.000371356	0.0105012	-0.00440404	0.0438026
2016-02-05	-0.0107721	-0.0186542	0.0339016	0.00347826	-0.0116756	-0.00661038	-0.00863218	-0.0114704	-3.33067e-16
2016-02-08	-0.0575832	-0.014255	0.0645385	0.00173461	-0.0352591	-0.0325081	-0.0275122	-0.033604	0.00711747
2016-02-09	-0.0550237	-0.000663851	-0.0645385	-0.00521287	-0.081057	-0.0170568	-0.0100994	-0.0111946	-0.036105
2016-02-10	-0.0162936	-0.000188981	0.0327898	-0.0034904	0.017005	0.0157993	0.00709633	0.0154099	-0.00738011
2016-02-11	-0.0291687	-0.0123774	-0.101783	0	-0.0256172	-0.0413459	-0.0241473	-0.0297622	0.0147061
2016-02-12	0.065463	0.01933	0.0689929	0.0010484	0.104162	0.024926	0.0303512	0.0242264	-0.00732604
2016-02-16	-0.0782292	0.0163818	0	-0.0108869	-0.0360124	0.028525	0.0267212	0.0185172	2.22045e-16
2016-02-17	0.0821817	0.0163461	0	0.00983845	0.0696142	0.0294384	0.0282802	0.026157	0.0145988
2016-02-18	0.0329807	-0.00467664	0	0.0159559	-0.00639723	0.00148468	-0.00972657	0.00917481	-0.0145988
2016-02-19	-0.0173248	-2.60715e-05	0.0327898	0.00549075	-0.0377515	-0.00395142	-0.00364363	-0.00801948	0
2016-02-22	0.0474022	0.0143507	0.0625204	0.0402469	0.0496409	0.0177574	0.0145982	0.0195707	0.00732604
2016-02-23	-0.0992067	-0.0125326	-0.0307717	-0.0122376	-0.0417954	-0.0141221	-0.0125701	-0.0165161	0.014493
2016-02-24	-0.0082136	0.00442994	0.0307717	-0.0120524	0.0336911	-0.0197963	-0.0160839	-0.0267948	0.00716849
2016-02-25	0.0423878	0.0112844	-0.0307717	-0.00947554	0.0252524	0.02216	0.0245181	0.0176963	0.0141846
2016-02-26	-0.0159366	-0.00187192	0.0307717	-0.00477165	-0.00539851	0.0154435	0.0137423	0.0192972	0.0139862
2016-02-29	0.00200602	-0.0081541	0	0.00136565	0.0244841	0.00899394	0.000177149	-0.00188335	0.00692044
2016-03-01	0	0.0235884	0	0.00272573	0.0230843	0.0121663	0.00910866	0.0230859	0.00687288
2016-03-02	-0.00804833	0.00408596	0.0870114	-0.0150843	0.00325468	0.00408754	-0.000946346	0.00610043	-0.0137933
2016-03-03	-0.0142424	0.0034926	-0.251314	-0.0107659	0.00378379	-0.00199299	-0.00270413	-0.00252963	-0.0210534
2016-03-04	0.00816331	0.00330046	0.0350913	-0.0243871	0.0435482	0.00913821	0.0111876	0.00738149	-0.014286
2016-03-07	0.0339693	0.000884613	0.0984401	-0.002149	0.0533057	-0.00322062	-0.00275081	-0.0046156	0
2016-03-08	-0.0158419	-0.0113038	-0.0984401	0.00998938	-0.029571	-0.00865225	-0.00925596	-0.00884467	-0.021819
2016-03-09	0.0119049	0.00503967	0.0339016	0.0116465	0.035187	0.0048994	0.00340294	0.00311806	0.00732604
2016-03-10	-0.0341056	0.000155825	0.0645385	-0.0176996	-0.0251493	-0.0171609	-0.017996	-0.0234064	-0.0147061
2016-03-11	0.0161947	0.0162625	0.0307717	0.0124225	0.00845356	0.0322176	0.016933	0.0344568	0.0219789
2016-03-14	-0.0264512	-0.0012618	0.029853	0.00105764	-0.0215224	0.00306688	0.0056487	0.0160567	-0.00727276
2016-03-15	0	-0.00183865	0	0.0129531	-0.0201872	-0.00756417	-0.00561939	-0.0056625	-3.33067e-16
2016-03-16	0.0204089	0.00558477	-0.0923733	-0.00418265	0.040223	-0.00215542	0.00576838	0.0049766	-0.0147061
2016-03-17	0.00804833	0.00657359	-0.0666914	0.0111151	0.0295612	-0.00451612	0.00414169	-0.00917815	-0.0224729
2016-03-18	-0.0120969	0.00439591	0.0339016	-0.00484765	-0.00821856	0.00440632	-0.00185299	0.00590638	-0.0307717
2016-03-21	-0.0143006	0.000985082	0.0327898	-0.0175074	0.00821856	-0.00780854	-0.000817829	-0.000217092	-0.0317487
2016-03-22	-0.0103414	-0.000877749	-0.0327898	0.0108907	0.00600026	0.000941334	0.00131854	0.00414873	0.00803217
2016-03-23	-0.00416667	-0.00640647	0	0.0100818	-0.0320961	-0.00180444	0.0010281	0.00329088	-0.0325232
2016-03-24	0.0103843	-0.000378132	0	0.00929599	-0.000741565	-0.0215461	-0.0150552	-0.017267	-0.0082988
2016-03-29	-0.0145684	0.00932309	-0.265703	-0.00480935	-0.0326744	0.00850707	-9.49856e-05	0.00370733	-0.00836825
2016-03-30	0.0370413	0.00434091	-0.139762	-0.0364697	0.00306123	0.0176487	0.0158049	0.0159194	-0.00843887
2016-03-31	0.049271	-0.00204186	0.0487902	0.00142755	0.00862293	-0.0134461	-0.00456776	-0.00810513	-3.33067e-16
2016-04-01	-0.00772205	0.00631094	0.0909718	-0.018719	-0.023765	-0.0144295	-0.00468309	-0.0172948	-0.00851069
2016-04-04	0.0305367	-0.00321341	0	-0.0302494	-0.0256693	0.0053026	0.00303312	0.00279762	4.44089e-16
2016-04-05	-0.017062	-0.0101964	0	0.00373832	0.00476443	-0.0220915	-0.0119927	-0.0266938	0.00851069
2016-04-06	0.0132955	0.0104529	0	0.00669396	0.0507122	0.00805167	0.0114913	0.00637384	0.0168071
2016-04-07	-0.00567646	-0.0120481	0	-0.0213531	-0.0103445	-0.00908037	-0.00402325	-0.0098032	-0.0168071
2016-04-08	0.0262187	0.00278273	0	0.00904642	0.0617131	0.0133842	0.0109422	0.00956939	4.44089e-16
2016-04-11	0.029146	-0.00274355	0	-0.00602185	0.0209988	0.00220759	-0.000691683	0.00629157	-0.00851069
2016-04-12	0.00179372	0.00961576	-0.0444518	0.00639701	0.042511	0.00768725	0.00679448	0.00807227	0
2016-04-13	-0.00900096	0.00999009	0.0444518	0.00299626	-0.0114776	0.0326866	0.0191196	0.0267487	0.00851069
2016-04-14	0.0125788	0.000172861	-0.0444518	-0.00524936	-0.00772556	0.00471017	0.000347266	0.00671482	-0.00851069
2016-04-15	-0.023488	-0.000984746	0	0	-0.0170236	-0.00362842	-0.00335987	-0.00417767	-0.00858374
2016-04-18	-0.00182983	0.00651967	0	0.0241423	-0.0044181	0.00259276	0.00153891	0.00681545	-3.33067e-16
2016-04-19	0.0181493	0.00307976	-0.04652	0.0145722	0.0257663	0.0131464	0.00812459	0.0224026	0.0585942
2016-04-20	-0.00360361	0.000761325	0.0909718	0.0129359	0.0394129	0.00555557	0.000766253	0.00690392	-0.0163938
2016-04-21	0.0354647	-0.0052076	0	0.0480929	-0.028121	-0.00198153	-0.00450605	0.00138467	0.0082305
2016-04-22	0.0376113	4.78119e-05	0	0.0258621	0.0129408	-0.00287791	-0.0111884	-0.00598198	-0.0248976
2016-04-25	-0.0118145	-0.00181367	0.0833816	-0.0150329	-0.0140643	-0.00516468	-0.00787827	-0.00765831	-0.0169496
2016-04-26	0.115328	0.00187104	-0.040822	0.0851303	0.0279335	-0.00285044	0.00376233	-0.00338232	-0.0259755
2016-04-27	0.032741	0.00164802	0	-0.00931684	0.0309969	0.00576736	0.0056155	0.00391451	4.44089e-16
2016-04-28	-0.0760244	-0.00927371	-0.0870114	-0.121613	0.0201434	-0.000447527	0.000393915	0.0020678	-0.0357181
2016-04-29	-0.0256014	-0.00507594	0	-0.00636269	-0.000207749	-0.0285787	-0.0128159	-0.0277207	-0.0370413
2016-05-03	-0.0312783	-0.000934926	-0.04652	-0.014286	-0.0679101	-0.0129488	-0.00906063	-0.0112394	-0.0483186
2016-05-04	0.0231415	-0.00595458	-0.100083	0.00823934	-0.00781341	-0.0109819	-0.0119651	-0.00997426	-0.030153
2016-05-05	0.011373	-0.000238922	0.0512933	0.0183816	0.0087025	-0.0011037	0.000855325	0.00239938	0.0101524
2016-05-06	-0.0564934	0.00316961	-0.0512933	0.0272948	0.00796641	-0.00422704	0.00138039	0.00183452	0
2016-05-09	-0.0277314	0.00075319	0.233615	0.00882259	-0.0391061	0.0050023	-0.00177934	0.0111374	0.0100503
2016-05-10	0.0345457	0.0124064	0	-0.00135227	0.0424068	0.00355617	0.0068191	0.00648661	0.00995033
2016-05-11	0.0201688	-0.00960756	0.0800427	0.0134411	0.044681	-0.00497755	0.000948118	-0.00700476	0.0098523
2016-05-12	-0.0355668	-0.00016955	0.0377403	-0.025352	0.0100335	-0.00543559	-0.0095055	-0.0114129	0
2016-05-13	0.00687288	-0.00851437	0.071459	-0.0048044	-0.00521323	0.00620441	0.00560499	0.00916281	0.0194181
2016-05-17	0.0336732	0.000293125	-0.0350913	0.0237945	0.0298653	-0.00520334	0.00475693	-0.00632061	0
2016-05-18	0.00165426	0.000205136	0.0689929	-0.00944995	-0.00712761	0.00504361	-0.000319453	0.00534856	-0.00966191
2016-05-19	-0.0116377	-0.00371361	0.0327898	-0.015377	-0.0024555	-0.00854706	-0.0184061	-0.014929	0.00966191
2016-05-20	-0.00502935	0.00600145	0.0625204	0.00891333	-0.00184559	0.0165257	0.0168674	0.0121887	0
2016-05-23	-0.0394224	-0.00208762	0.0588405	-0.00856903	-0.0076234	-0.00663673	-0.00323606	-0.00746322	-0.0194181
2016-05-24	0.0104349	0.0135886	0	-0.000344293	0.00536305	0.0243074	0.0134078	0.0216113	0.00975617
2016-05-25	0.012038	0.00695054	-0.0588405	0.0214622	0.0229802	0.0112464	0.00698442	0.0145986	0.0192314
2016-05-26	0.0269831	-0.000210494	-0.0625204	0.0298827	-0.00302024	0.0068933	0.000446981	0.00659249	0.00947874
2016-05-27	0.00166251	0.00427771	0.0317487	0.0162236	-0.00545952	0.000465251	0.00082001	0.00132302	-0.00947874
2016-05-31	0.00991744	-0.00100095	0.0606246	0.0347916	0.00747403	-0.00202209	-0.00639921	-0.00229402	-4.44089e-16
2016-06-01	-0.0216135	0.00112957	-0.125163	0.0148105	0.000603561	-0.00673201	-0.0062563	-0.00569694	-0.00956945
2016-06-02	0.0100335	0.00282073	-0.0339016	0.02749	0.00641542	-0.00210035	-0.0010212	0.000348807	0.00956945
2016-06-03	-0.0134005	-0.002916	0.0339016	-0.0229064	-0.00802573	-0.00995082	0.00387569	-0.0103136	0.00947874
2016-06-06	0.0429109	0.00488531	-0.0689929	0.0388689	0.018166	0.00036178	0.0102172	0.00176223	-0.00947874
2016-06-07	-0.0146463	0.00128863	0	0.00468111	0.0174531	0.0117944	0.00177259	0.0163267	4.44089e-16
2016-06-08	-0.00164069	0.00330399	-0.154151	-0.0149981	0.0205875	-0.00607985	0.00269982	-0.00689113	-0.00956945
2016-06-09	0.00164069	-0.00171917	0.0800427	-0.0209589	-0.0107219	-0.00973993	-0.0111112	-0.0126231	4.44089e-16
2016-06-10	-0.0265796	-0.00921757	0	-0.0106465	-0.0275166	-0.0227021	-0.0188106	-0.025524	-0.0194181
2016-06-13	-0.0169783	-0.00814829	0.0377403	0.00305344	-0.00376648	-0.0186793	-0.0116425	-0.0181802	-0.0098523
2016-06-14	0	-0.00180051	0	0.0240976	-0.0103814	-0.0231399	-0.020294	-0.0144178	0.0388398
2016-06-15	0.0085252	-0.00184238	-0.0377403	-0.000893256	-0.0174093	0.00993755	0.00727822	0.009151	0.0188685
2016-06-16	-0.0327898	0.0031281	0.0377403	0.0141972	-0.0370259	-0.00446149	-0.00273888	-0.00587144	-0.0284379
2016-06-17	-0.00704228	-0.00326327	0	0.00731532	0.0411017	0.00978103	0.0117964	0.00843407	0
2016-06-20	0.0313069	0.00579137	0.0363676	0.0187731	0.0296555	0.0344351	0.0299259	0.0337554	4.44089e-16
2016-06-21	-0.0527363	0.00270844	-0.0363676	-0.0334577	-0.000592476	0.00608178	0.00362816	0.00535802	-0.0392207
2016-06-22	0.0231946	-0.00165295	0	0.00589972	-0.0147266	0.00292434	0.00554786	0.00552808	-0.0100503
2016-06-23	-0.00707968	0.0132755	0.13815	-0.0178046	0.0204392	0.0194152	0.0122088	0.0182974	-0.0101524
2016-06-24	-0.128722	-0.0365808	-0.13815	0.0338517	-0.050353	-0.0838437	-0.0319677	-0.0706727	0.0202027
2016-06-27	-0.0391399	-0.0182622	0	-0.0101819	-0.0261603	-0.03016	-0.025823	-0.0306518	0
2016-06-28	-0.0169496	0.0176142	-0.0377403	-0.0203817	0.0296658	0.0257967	0.0260999	0.0190881	-0.0100503
2016-06-29	-0.037001	0.0168892	0	0.0463572	0.0409373	0.0257059	0.0351496	0.0173135	0.0396091
2016-06-30	-0.0111484	0.0134738	0	-0.0186921	-0.0185467	0.00999913	0.0224303	0.00703079	-0.00975617
2016-07-01	0.0330791	0.00194678	0.074108	0.0166958	0.0133962	0.00857205	0.0112368	0.00987148	-0.0400053
2016-07-05	0.0193347	-0.00687108	0	-0.00658745	-0.0486313	-0.0262039	-0.00494697	-0.0252241	-4.44089e-16
2016-07-06	-0.0258635	0.00533872	-0.0363676	0.00573067	0.017363	-0.0189417	-0.012573	-0.0168576	0
2016-07-07	-0.00218579	-0.000871921	0.071459	0.0169976	-0.0504309	0.00793602	0.0108023	0.00484461	-0.0102565
2016-07-08	-0.00879127	0.0151382	-0.0350913	-0.0198588	0.00772868	0.0175318	0.00866329	0.0221424	0
2016-07-11	-0.0245822	0.00340281	0.101783	-0.010948	-0.0109667	0.017469	0.0138956	0.0209379	-0.0103628
2016-07-12	0.044255	0.00698485	-0.0666914	0.010088	0.0468836	0.0155542	-0.000324764	0.0131999	-0.0317487
2016-07-13	0.0340458	0.000134741	0.0666914	-0.00546371	-0.0466674	0.000895387	-0.00154145	-0.00335365	-9.99201e-16
2016-07-14	-0.00209424	0.00524539	0.0317487	-0.00897906	0.0237115	0.0115266	-0.00239102	0.0137599	0.0212774
2016-07-15	0.0309622	-0.000929375	0	-0.0301263	0.00505371	-0.00297099	0.0022171	-0.00013906	-0.0212774
2016-07-18	-0.0163938	0.00237951	0	0.0119226	-0.0137466	-0.00338364	0.0039178	-0.000374565	-0.0108109
2016-07-19	-0.0378993	-0.00143627	-0.0317487	0.0190761	-0.00640891	-0.00635601	0.000291201	-0.00817092	4.44089e-16
2016-07-20	0.00428266	0.00426121	0.0317487	0.018719	0.0108708	0.0113964	0.00471015	0.0159789	-0.0109291
2016-07-21	-0.00858374	-0.00361902	0	0.0295173	-0.0207783	-0.000801735	-0.00433395	0.00139914	-0.0110498
2016-07-22	-0.0195871	0.00454358	0.0307717	-0.00110865	-0.0111003	0.00110764	0.00455536	-0.000861913	-0.0111733
2016-07-25	0.00657177	-0.003016	-0.0307717	0.0211285	-0.0214586	0.00157371	-0.00302814	0.00499173	0.0439631
2016-07-26	-0.0176216	0.000322755	-0.0317487	-0.00763154	0.00334859	0.00154166	0.00206935	0.00484399	-0.02174
2016-07-27	0.0044346	-0.00119933	0	-0.00136893	-0.0316984	0.0118055	0.00391853	0.00698101	-0.0110498
2016-07-28	-0.0111236	0.00160493	-0.215111	0.0165742	-0.0178721	-0.00594981	-0.00436033	-0.00433321	0
2016-07-29	-0.0135137	0.00162996	0.113329	-0.012473	-0.00563646	0.00434067	0.000501283	0.00607111	0.0219789
2016-08-01	-0.00911168	-0.00127059	0.0350913	-0.0173391	-0.00756505	-0.00692512	-0.00454303	-0.00067544	4.44089e-16
2016-08-02	0.00684153	-0.00638191	0	-0.0204747	-0.00810107	-0.0185832	-0.00727925	-0.0181867	0.0108109
2016-08-03	0.0487902	0.00312904	-0.0350913	-0.0111128	0.0306267	-0.00159786	-0.00165665	0.00254694	-0.0899482
2016-08-04	0.0129034	0.000212567	-0.074108	0.00941116	0.0272359	0.00566537	0.0158154	0.00565251	0
2016-08-05	0.00851069	0.00856664	0.074108	-0.0358316	-0.000451671	0.0148287	0.00787819	0.0135326	0.0571584
2016-08-08	0.0455565	-0.000907474	0.101783	-0.0235165	0.0249846	0.00111262	0.0023025	0.00626457	-0.0111733
2016-08-09	-0.0142714	0.000389673	-0.0666914	-0.00483093	-0.00907387	0.0118445	0.00617406	0.0246675	-0.0112996
2016-08-10	-0.0228463	-0.0028688	-0.0350913	0.0039269	-0.0208926	-0.00360087	0.00220445	-0.00393651	0.0335227
2016-08-11	0.0228463	0.00472339	0	-0.00513829	0.0441852	0.0115991	0.00700816	0.00859603	0.0324353
2016-08-12	0.00409837	-0.000796368	0.0350913	-0.043034	0.0199985	-0.000835171	0.000189433	-0.00274139	4.44089e-16
2016-08-15	-0.0185764	0.00278908	0.0666914	-0.038702	0.0289571	-0.00051789	0.00363277	0.00240343	-0.0215062
2016-08-16	-0.0231833	-0.00549414	-0.13815	0.0192157	0.018037	-0.00835431	-0.00683337	-0.00584242	0.0108109
2016-08-17	-0.0458095	0.00186681	0.105361	0	0.0125153	-0.00963274	-0.00505634	-0.0131027	0.0106953
2016-08-18	0.0436751	0.00219718	0	-0.0228395	0.0206479	0.00437732	0.00142918	0.00618335	0.0105821
2016-08-19	0.0169496	-0.00144135	0	-0.0732452	-0.000196522	-0.00826928	-0.00145834	-0.00554869	-4.44089e-16
2016-08-22	0.0269446	-0.000563379	-0.0339016	0.0515596	-0.0343896	-0.00240716	-0.00444348	-0.0047541	0
2016-08-23	-0.0396298	0.00194986	0.0339016	0.0117353	0.0161424	0.00715214	0.00583631	0.00934506	-0.0105821
2016-08-24	-0.0215062	-0.00525407	0.0327898	-0.0415167	-0.0183825	0.00316589	-0.00477662	0.00283656	0.0105821
2016-08-25	0.0215062	-0.00136617	0.0625204	0.0138028	0.0125609	-0.0065279	-0.00276576	-0.00882925	-0.0105821
2016-08-26	-0.00212993	-0.0015801	0.029853	0.0142908	0.00502059	0.00796977	0.00309778	0.00551017	0.0105821
2016-08-30	-0.0325056	0.0032588	-0.029853	0.0996007	-0.0315419	0.00351037	-0.0025273	0.00657744	0
2016-08-31	-0.0177782	-0.00237861	0	-0.0178962	-0.0278815	-0.00433243	-0.00577551	-0.00611287	0
2016-09-01	-0.0203858	-4.14574e-05	0	-0.0160054	-0.0343855	0.000326654	-0.0052545	-0.00552659	0
2016-09-02	-0.068666	0.0041923	0	0.0234496	0.0299112	0.0228248	0.0217932	0.0140929	4.44089e-16
2016-09-06	0.0121804	0.00297724	-0.0307717	-0.0253495	0.00914025	-0.00269176	-0.00999232	0.000310702	-0.0105821
2016-09-07	-0.0294862	-0.000146365	0.0606246	-0.0387771	0.01512	0.00609622	0.00300308	0.00614178	-0.0324353
2016-09-08	0.0173057	-0.00222555	0.0289875	0.00164609	0.0410387	-0.00339786	0.00176866	-0.0072512	0.0109291
2016-09-09	0	-0.0248277	0	-0.00428549	-0.0404137	-0.011247	-0.0119908	-0.00958653	-0.0109291
2016-09-12	-0.0123306	0.0145704	0.0555699	-0.00729446	0.00643623	-0.0115551	-0.0112853	-0.0134892	0.02174
2016-09-13	-0.00248447	-0.0149417	-0.027399	0.0311245	-0.0255726	-0.0119227	-0.00527737	-0.00433944	-0.0108109
2016-09-14	-0.0100001	-0.000587849	-0.0870114	-0.000645369	-0.0268978	-0.00386415	0.00115152	-0.000789791	-0.0219789
2016-09-15	0.039414	0.0100585	-0.129212	0.0604347	0.0160107	0.000677076	0.00850373	0.00507459	0.0110498
2016-09-16	0.0517763	-0.00377938	0.0339016	-0.00304322	-0.0177571	-0.00936638	-0.00297904	-0.0149737	-0.0110498
2016-09-19	0.00913248	-1.86991e-05	0	0.0646147	0.00392499	0.01415	0.0152726	0.00946252	0
2016-09-20	-0.0560895	0.000299144	0	-0.026344	-0.00152456	-0.00127294	0.00252706	0.0019251	-0.0111733
2016-09-21	0.0119476	0.010858	-0.310155	0.0294819	0.0204947	0.00476237	0.000582486	0.00409307	4.44089e-16
2016-09-22	0.048677	0.00647884	-0.200671	0.0138596	0.0173586	0.0224846	0.0111494	0.0225194	-0.0112996
2016-09-23	0.0267873	-0.0057533	0	0.0350526	-0.0376354	-0.00469634	-0.000285077	-0.00443263	-0.0229895
2016-09-26	0.0174677	-0.00862492	0.328504	-0.0114568	0.0313196	-0.0181739	-0.0133151	-0.0221943	0
2016-09-27	-0.0419951	0.00642357	0.0392207	-0.0474742	-0.0295778	-0.00208255	-0.00152212	-0.00310573	0
2016-09-28	0.110988	0.00528249	0.0377403	0.0529461	0.0574847	0.00764798	0.00610822	0.00739048	0.0115608
2016-09-29	0.0140424	-0.00936502	-0.0377403	0.142901	0.0112326	0.00256639	0.0101738	-0.00314721	-0.0115608
2016-09-30	-0.0120242	0.00793633	0.109199	-0.0361224	-0.00366226	0.000994141	-0.00290765	0.0100859	-0.011696
2016-10-04	0.0491741	-0.00823389	0.129212	0.0737226	0.0362293	0.0122508	0.0250498	0.0102781	0.011696
2016-10-05	0.0505252	0.00428749	-0.0307717	0.00227531	0.0192744	-0.00292226	-0.00582525	-0.0031907	-0.011696
2016-10-06	0.0670445	0.000481426	0.0307717	0.0291174	0.0124558	-0.0021962	-0.00474447	-0.00160533	-0.0238106
2016-10-07	-0.0294394	-0.00325877	0	-0.0106526	-0.011107	-0.0067615	0.00632712	-0.00740186	0.0355067
2016-10-11	-0.0467711	-0.00792924	0.0588405	-0.0391315	0.00920075	0.00489372	0.00375339	0.00819256	-0.011696
2016-10-12	0.0164387	0.00114596	0.0555699	0.0115342	-0.0115142	-0.00437025	-0.00665066	-0.00512697	0.0346856
2016-10-13	0.0232777	-0.00310413	-0.209721	0.0264811	0.00423729	-0.0106285	-0.0066092	-0.0104122	-0.0229895
2016-10-14	0.027925	0.000201616	0.0645385	0.0159542	-0.00153876	0.0148154	0.00511891	0.0158436	0.0115608
2016-10-17	0.0102741	-0.00304263	0.0606246	0.0131035	-0.00831164	-0.00463842	-0.00945491	-0.00728614	0
2016-10-18	0.0135366	0.00614146	0	0.0142182	0.00310078	0.0130997	0.00752964	0.0121108	0.0227283
2016-10-19	-0.0482021	0.0021896	0.0289875	-0.00428725	0.0189752	0.00252292	0.00311796	0.00132818	0.0222231
2016-10-20	-0.0160003	-0.00137669	0	0.0275441	-0.024797	0.00437508	0.000708956	0.00521946	-0.0222231
2016-10-21	0.0540672	-8.4063e-05	-0.0289875	-0.0179235	0.00775498	-0.000892445	-0.000915474	0.000872403	0
2016-10-24	-0.0136754	0.00473852	-0.029853	0.0231346	-0.00619917	0.00363311	-0.00486477	0.00469824	-0.0112996
2016-10-25	0	-0.00380488	0.029853	0.0207805	-0.0131053	-0.00258209	0.00446158	-0.000358761	-9.99201e-16
2016-10-26	0.0221286	-0.00174194	-0.029853	-0.0291313	-0.0160766	-0.00137735	-0.00852197	-0.00443752	-0.0114287
2016-10-27	-0.0221286	-0.00299125	-0.0953102	0.0168386	0.00975617	-0.000224963	0.00408472	0.000690725	-0.0232569
2016-10-28	0.0119762	-0.00311308	0	0.0392128	-0.015173	0.00330539	0.00138599	-0.00195113	-0.035932
2016-10-31	0.00339559	-0.000122279	0.125163	0.0147568	-0.0287746	-0.00868204	-0.00602705	-0.00291931	0.0240976
2016-11-01	0.0217947	-0.00681005	0.0289875	0.0324748	-0.00331813	-0.00868201	-0.00534628	-0.0131047	0
2016-11-02	0.0342332	-0.00654687	0.0555699	0.0318196	-0.026949	-0.012518	-0.0104226	-0.0148569	-0.0119762
2016-11-03	0.040822	-0.0044332	0.0266682	-0.011235	-0.0109431	-0.000677517	-0.00805377	-0.00435333	0.0119762
2016-11-04	-0.0139429	-0.00166753	0	-0.0491607	-0.0167523	-0.00778692	-0.014425	-0.00648532	-5.55112e-16
2016-11-07	-0.0284829	0.0219802	0.0759859	-0.0172689	0.0124279	0.0189514	0.0168358	0.0190988	-0.0240976
2016-11-10	-0.0510399	0.0167299	0.157629	0.00749363	-0.00673989	0.0155116	0.00309207	0.0164247	0.0706176
2016-11-14	-0.0900874	-0.00151442	0.136132	-0.0482991	-0.0312422	-0.00495604	-0.0110154	0.00596237	-0.0229895
2016-11-15	0.0592101	0.00745298	-0.0755076	0.022427	0.0551683	0.00618681	0.00584089	0.00386862	0.0565122
2016-11-16	-0.0336613	-0.00158354	-0.081678	-0.0307087	-0.00683909	-0.0078317	-0.00635337	-0.00666108	-4.44089e-16
2016-11-17	0.0611544	0.00466539	-0.065958	0.00931202	-0.00300688	0.00589885	0.00664335	0.00203003	-0.0449514
2016-11-18	-0.0557636	-0.00238955	0	0.0114685	0.0079272	-0.00518595	-0.00279135	-0.00196533	0
2016-11-21	-0.0180837	0.00743369	0.0444518	-0.0434896	0.042613	0.00558562	0.000323158	0.00192696	-0.0232569
2016-11-22	0.00545952	0.00216309	0.0631789	0.0112087	0.00448889	0.00413531	0.00614224	0.00268424	-0.0238106
2016-11-23	-0.0220192	0.000807685	0.0400053	-0.00950879	-0.00346691	-0.004217	-0.000294777	-0.00481001	0
2016-11-25	-0.0751075	0.00390669	-0.0400053	0.000848896	-0.0355584	0.00463904	0.00337374	0.00344823	-0.0121214
2016-11-28	-0.0534008	-0.00526833	-0.0206193	0.0284419	0.0209476	-0.00880295	-0.00605271	-0.0109578	-0.0122701
2016-11-29	-0.0387145	0.00133443	0	0.0143298	-0.0393202	0.00906444	-0.0040482	0.0035674	-5.55112e-16
2016-11-30	0.00437637	-0.002657	0	0.0046639	0.0845108	0.00588843	0.00173948	0.00186352	1.11022e-15
2016-12-01	-0.0265502	-0.00352173	0	-0.0171398	0.0664932	-0.0038801	-0.00455946	-0.0100358	-0.0250013
2016-12-02	-0.0365337	0.000396986	0.0206193	-0.0450413	0.00959417	-0.00699497	-0.00329436	-0.00196699	0
2016-12-05	0.016148	0.00580442	0	-0.0401943	0.00877519	0.00999663	0.00239064	0.0161791	0
2016-12-06	0.0293144	0.00340508	0	-0.0300296	-0.0185548	0.0125177	0.00488074	0.00843336	0
2016-12-07	-0.0454624	0.0130773	0.0594234	-0.0011554	-0.017395	0.0134627	0.017891	0.0194262	-0.012739
2016-12-08	0.0696128	0.00215708	-0.0194181	0.00805992	0.016653	0.00864462	0.00423891	0.01739	0
2016-12-09	-0.0330791	0.00592138	0.0571584	-0.00690452	0.00813163	0.00601925	0.00326378	0.00216324	0
2016-12-12	0.0879452	-0.00113805	-0.0571584	0.0307017	0.024724	-0.000692925	-0.00921519	-0.00119854	0.012739
2016-12-13	-0.0165635	0.00651848	0.0571584	0.0144527	0.000538551	0.00901242	0.011278	0.00840411	-0.012739
2016-12-14	0.0449055	-0.00815032	0.0183491	-0.0126626	-0.0332087	-0.00723488	-0.00278493	-0.00353404	0
2016-12-15	-0.0345212	0.00387571	-0.0755076	0.00535118	0.00222387	0.0104272	0.0071436	0.0107523	-0.0129034
2016-12-16	0.0184243	-0.00175217	0	0.0313039	0.0217897	0.00290909	0.00180291	0.00330341	0
2016-12-19	0.0319388	0.00197319	0.0194181	-0.0141077	-0.00526652	-0.00217481	0.000786953	0.00198767	1.11022e-15
2016-12-20	0.0271334	0.00363092	0	0.0106534	0.00779908	0.00560757	0.00381193	0.00332352	-0.0130721
2016-12-21	0.103447	-0.00246035	0	0.010969	-0.0162102	-0.00331898	-0.000360658	0.000340116	0
2016-12-22	0.0455007	-0.00186472	-0.0194181	0.0492484	0.0107754	0.000167555	0.00315631	-0.00109401	1.11022e-15
2016-12-23	0.0244113	0.0012509	0.0194181	0.00487509	0.00199619	0.001044	0.000635444	-0.000538723	-1.22125e-15
2016-12-28	0.0159493	-0.00614574	0.0190482	0.0338678	0.0190345	0.00171971	0.00534915	0.00218627	0
2016-12-29	0.00315956	-0.000293387	-0.120144	0.0224685	-0.00142399	-0.00196976	0.00199349	-0.00208846	-0.0132452
2016-12-30	0.0310584	-0.00464787	0.081678	0.0520591	0.0120398	0.00491508	0.00316481	0.00261729	6.66134e-16
2017-01-03	-0.189688	0.00845077	0.0384663	-0.109815	-0.024046	0.00758483	0.00489641	0.00894683	0.0392207
2017-01-04	0.0522171	0.005706	0	0.0339151	0.0176901	1.42876e-05	0.00164954	6.04267e-06	0
2017-01-05	-0.0784358	-0.000770968	-0.0190482	-0.0114422	0.00758716	0.00025306	0.000774415	5.43824e-05	-0.0129034
2017-01-06	-0.0466104	0.0035108	0.0190482	-0.00896867	0.00368454	0.00187555	0.00204646	0.00121377	-0.0263173
2017-01-09	0.0428081	-0.00355487	-0.0582689	0.0421424	-0.0385624	-0.00454611	0.00383726	-0.00302379	-0.013423
2017-01-10	0.0447002	0	0.0392207	0.0514372	-0.0239466	0.000135027	0.00519527	0.00166845	0.013423
2017-01-11	0.00363637	0.00282557	0	0.021642	0.0268547	9.81902e-05	0.00206234	0.00541296	0.0132452
2017-01-12	-0.0911446	-0.00214706	0	-0.006264	0.0163805	-0.00507349	0.000257837	-0.0108024	-0.0132452
2017-01-13	0	0.00184815	0.0190482	-0.01629	-0.0100485	0.0119595	0.00621184	0.00934253	-0.0270287
2017-01-17	-0.00798407	-0.00297191	0.0370413	-0.0249436	0.00036062	-0.0128399	-0.0161328	-0.0076982	0.0270287
2017-01-18	-0.0325894	0.0017622	-0.0370413	0	-0.0283409	-0.00129516	0.00376418	0.00513325	-0.0270287
2017-01-19	0.0718872	-0.00361586	-0.0190482	0.000935016	0.00444116	-0.00252926	-0.0054192	-0.000215552	0
2017-01-20	0.0433621	0.00336053	-0.0392207	0.0417337	0.0242602	0.00196661	-0.00138823	0.00286219	-0.0137933
2017-01-23	-0.020504	-0.0026937	0.0198026	0.0154766	-0.00469654	-0.00605042	-0.00658696	-0.00728174	-0.0139862
2017-01-25	-0.066172	0.0145371	-0.0198026	-0.0715178	-0.00271961	0.0116012	0.00185113	0.0222947	0.0139862
2017-01-26	0.0433139	-0.000735574	0.0198026	-0.00132815	0.0208416	-0.00214061	-0.000410445	0.00360014	-0.0139862
2017-01-27	-0.0554598	-0.000866844	0.0194181	-0.0195558	-0.0128849	-0.00561645	0.00320648	-0.00290413	0.0277796
2017-01-30	0.0477228	-0.00602766	-0.0194181	0.0470831	-0.00523703	-0.0114998	-0.00923032	-0.0112683	0.0270287
2017-01-31	0.0380998	-0.000890396	0.0194181	0.0202951	0.00847386	-0.00749777	-0.00271916	-0.012627	-0.0833816
2017-02-01	-0.0169655	0.000298349	-0.0194181	0.0425219	0.0195562	0.0095731	0.00119661	0.0107085	0.0143887
2017-02-02	-0.00763362	0.000570125	0.0194181	0.0214508	-0.0042343	-6.04868e-05	0.00464614	-0.00270962	0.0141846
2017-02-03	-0.0135007	0.00723857	-0.0194181	0.0101352	0.000176788	0.00647215	0.00663689	0.00202239	-0.0285734
2017-02-06	-0.0117189	-0.00211766	0.0384663	-0.00809994	-0.0151397	-0.00985899	-0.00224923	-0.0122317	0.0143887
2017-02-07	0.0136587	0.000226795	0	-0.0445211	-0.0120973	-0.00495356	0.00195983	0.00343463	-0.0289875
2017-02-08	0.00964328	0.00069315	0.0186921	-0.0621204	0.00127076	0.00254803	0.000361738	-0.000524838	0
2017-02-09	0.0114505	0.00573598	0	-0.0123283	0.00921	0.0124344	0.00564284	0.008581	0.0289875
2017-02-10	-0.030831	0.00355972	0.0183491	-0.00766287	0.0190516	0.000430884	0.00403776	0.00206866	-0.0438026
2017-02-13	-0.0440071	0.00523218	-0.0560895	-0.0462453	-0.0197709	0.0123235	0.00277486	0.00916846	0.0148151
2017-02-16	0.00814668	0.00811474	0.0190482	0.00301659	0.00107875	0.0023029	-0.000137392	-0.00146101	-0.0148151
2017-02-17	0.00808085	0.00167717	0	-0.0256268	0.00287099	-0.0065281	0.00302376	-1.8712e-05	0.0148151
2017-02-21	0.0139862	0.00602986	0	-0.0369324	0.0151154	0.0043418	-0.00344842	0.0177433	0
2017-02-22	0.0039604	-0.00108286	-0.0190482	-0.00901874	-0.014578	0.00145534	0.00376207	0.00259534	0.0145988
2017-02-24	0.0613219	0.00191114	0	-0.02313	0.00268264	-0.0103973	-0.00805039	-0.0163481	0
2017-02-27	-0.0359547	0.0010175	-0.0392207	-0.0110989	-0.00107219	-1.23834e-05	0.00128305	0.00157788	0.0143887
2017-02-28	0.00767758	-0.00258166	0.0582689	-0.0260049	-0.00609758	0.00276182	0.00143837	0.000992515	0.0141846
2017-03-01	0.120541	0.0135812	0.172843	0.00798635	0.0137564	0.0208269	0.016313	0.0194788	-0.0285734
2017-03-02	-0.0775036	-0.0058771	0.0615579	-0.0183491	-0.022973	0.000598511	-7.44992e-05	-0.000631664	0.0143887
2017-03-03	0.0235305	0.000503668	0.0579873	0.00921666	0.0147777	0.00629186	-0.00109646	-0.00267448	0
2017-03-06	-0.0198742	-0.0032826	0.0413852	-0.00690452	0.00196587	-0.00460305	-0.00327892	-0.00575009	-0.0289875
2017-03-07	-0.0202772	-0.00291756	0.0266682	-0.00811599	-0.00160815	-0.00346322	-0.00151541	0.000647034	-0.0148151
2017-03-08	-0.0264166	-0.00228687	-0.0402739	-0.0112387	-0.0515569	0.00110534	-0.000596991	9.77711e-05	-0.0303053
2017-03-09	-0.0212568	0.000799518	0	-0.00519359	-0.0174743	0.00423055	-0.00268267	0.000925427	0.0152675
2017-03-10	0.00778214	0.00326335	0.0270287	0.00236407	-0.0158366	0.00236796	0.00383681	-0.00127059	-0.0152675
2017-03-13	-0.00193986	0.000366619	0.0519597	-0.020516	-0.000389408	0.00125689	0.00326305	0.00224187	0.0152675
2017-03-14	-0.00975617	-0.00338474	-0.012739	0.0055282	-0.00840916	-0.00508129	-0.00125366	-0.000103425	-0.0152675
2017-03-16	0.00781254	0.00671187	-0.0662494	0.000479272	0.0159754	0.00783372	0.00786532	0.00784236	0.0152675
2017-03-17	-0.00194742	-0.00131523	0	-0.00769605	0.000386473	0.00315854	0.00121421	0.000997584	0
2017-03-20	-0.0276697	-0.0020119	0.0402739	-0.0111679	-0.00270846	-0.00340192	0.000652989	-0.00350669	0.0150379
2017-03-21	-0.0120969	-0.0124856	0.0130721	-0.0132713	-0.0128682	-0.00194317	-0.00695161	-0.00755947	0
2017-03-22	0.00606675	0.00188813	0	-0.00173332	-0.00629923	-0.00154644	-0.00729375	-0.00486127	0
2017-03-23	0.0020141	-0.00106084	-0.0130721	-0.0195201	-0.00158103	0.00759119	0.00218064	0.0113233	0.0148151
2017-03-24	-0.0431722	-0.000844361	0.0259755	-0.019651	0.0047356	-0.00235934	-0.000530062	0.00204033	0
2017-03-27	-0.029853	-0.00102015	0	-0.0208341	-0.000984737	-0.00069135	-0.00592197	-0.0056691	0.0145988
2017-03-28	0.0235305	0.00722532	0	0.0295588	0.0113638	0.00571763	0.00682113	0.0127023	-1.33227e-15
2017-03-30	0.0373487	0.00401555	0	0.033416	0.0312615	0.00857162	0.0035479	0.00876927	0.0285734
2017-03-31	-0.0479758	-0.00225756	-0.0259755	-0.0229953	-0.0024577	0.00643745	-0.00634342	0.00459436	-0.0141846
2017-04-03	0.0377403	-0.00164352	0.0387145	0.0175443	0.00547429	-0.00717058	-0.00550886	-0.00453154	6.66134e-16
2017-04-04	-0.0463241	0.000559441	0	0.00371978	0.0195737	0.00298811	0.00535863	0.00204894	-0.0143887
2017-04-05	0.0359827	-0.00305955	0.0125788	0.0105873	0.00350134	-0.00182086	0.00134575	-0.00528983	0
2017-04-06	0.0486912	0.00192763	-0.0125788	-0.0207877	0.00970259	0.00579443	-0.00389208	0.00109209	6.66134e-16
2017-04-07	-0.034243	-0.000827493	0.0372714	-0.021229	0.00635615	0.00269872	0.00630199	-0.000476776	-6.66134e-16
2017-04-10	-0.0207047	0.000687504	0	-0.0102697	0.0133072	-0.00543411	-5.85101e-05	-0.00200937	0.0143887
2017-04-11	0.0165979	-0.00143496	0	0	0.00445594	-0.00109508	0.00225085	-0.00502633	0.0141846
2017-04-12	0.0122701	-0.003767	-0.0122701	-0.00725204	-0.00660186	-0.000147016	-0.00224405	0.00126368	0
2017-04-13	0.0040568	-0.00683803	0	0.00854153	0.000536913	-0.00590041	-0.00291621	-0.00376695	-0.0285734
2017-04-18	-0.0183866	0.00566887	0.0122701	0.0140757	-0.0180543	-0.0160717	-0.024884	-0.00900566	0.0143887
2017-04-19	-0.00620478	-0.00171782	-0.0122701	-0.0102172	-0.0363609	0.00269763	-0.00464737	0.00133323	6.66134e-16
2017-04-24	0.00207254	0.0152709	0	-0.028912	-0.0254486	0.0516285	0.020909	0.035844	0.0141846
2017-04-25	-0.0729938	0.00607213	0.0122701	-0.0167892	0.00964328	0.00171238	0.00150753	0.000967819	0.0139862
2017-04-26	0.0242036	-0.000485756	0.0121214	0.019692	-0.00538877	0.00189291	0.00179617	0.000461912	-0.0139862
2017-04-27	0.185938	0.000552738	-0.0243915	-0.0140642	-0.0073601	-0.00306452	-0.0070977	-0.00232857	0
2017-04-28	-0.194672	-0.00191495	-0.0124225	0.0227222	0.0056218	-0.000829298	-0.00460215	-0.000464597	0.0139862
2017-05-02	-0.0266682	0.00291915	0.0246926	0.0301065	-0.0248569	0.00696594	0.00638027	0.00560334	-0.0139862
2017-05-03	-0.0113251	-0.00127215	0.035932	-0.0166138	0.00651854	-0.000594051	-0.00214297	0.00159292	-6.66134e-16
2017-05-04	0.0269679	0.000581876	0.011696	-0.0314162	-0.048613	0.013383	0.00187397	0.00952834	0.0139862
2017-05-05	0.0132161	0.00408035	0.0454624	-0.00667114	0.0147725	0.0111026	0.00678287	0.00544933	-0.0281709
2017-05-08	-0.0333735	3.75104e-05	0.0110498	-0.03404	0.00487608	-0.00914447	0.000469918	-0.00175826	6.66134e-16
2017-05-09	0.0201575	-0.00102579	0	0.00387062	-0.0124403	0.00279382	0.00564774	0.00428948	-6.66134e-16
2017-05-10	-0.0133931	0.00112998	-0.0110498	0.00110314	0.0301185	0.000453768	0.00584353	0.000653949	-0.0143887
2017-05-11	-0.0250297	-0.00216518	-0.0111733	-0.0175175	0.0108923	-0.00316028	0.000188196	-0.00364372	0.0285734
2017-05-12	0.0250297	-0.00147952	-0.0112996	0.00976979	0.00137782	0.00407829	0.00657942	0.0046583	0.0139862
2017-05-15	-0.0158554	0.00476507	0.0224729	0.0110498	0.0190927	0.00221384	0.0025494	0.00286424	-6.66134e-16
2017-05-17	0.0336732	-0.0190326	0	0.0295055	0.00749787	-0.0185394	0.00656514	-0.0137926	-0.0139862
2017-05-18	0.0495257	0.00368006	0.0327898	-0.00240353	0.00572958	-0.0053094	-0.00897603	-0.00329479	0
2017-05-19	0.018731	0.0067447	-0.0108109	-0.0216225	0.020732	0.00653282	0.00460049	0.00385513	-0.0285734
2017-05-22	0.0102565	0.00514685	0.0108109	-0.00685404	0.00483812	-0.000285519	0.00342486	-0.00152268	-0.0145988
2017-05-23	-0.0310906	0.00183623	-0.0108109	0.00958255	0.00518424	0.00473807	-0.00147514	0.00314021	-0.0148151
2017-05-24	0.0331293	0.00248605	0.0108109	-0.0101329	-0.00351494	-0.00127602	0.00394796	-0.00128685	0.0148151
2017-05-26	0.0554598	0.00474254	0.0106953	0.0114944	-0.0341188	-0.000880316	0.00434589	-0.00322361	6.66134e-16
2017-05-30	-0.00968062	-0.00120529	-0.0106953	0.0331847	-0.00596213	-0.00576929	-0.00280215	-0.000277768	0
2017-05-31	-0.0316232	-0.000460131	0.052368	-0.0223592	-0.0299582	-0.00421359	-0.000871966	0.00129929	0.0145988
2017-06-01	0.0198814	0.00754259	0	-0.012187	0.00634042	0.00660991	0.00316257	0.00394463	0
2017-06-02	0.0156253	0.00370087	0	0.00272109	-0.0135218	0.00464075	0.00051155	0.0123998	-1.33227e-15
2017-06-06	-0.0375167	-0.00400132	-0.0102565	-0.0258754	0.00339762	-0.0139817	-0.00300944	-0.010412	0.0143887
2017-06-07	-0.0203259	0.00156711	0.0304592	0.00833107	-0.0419699	-0.000700539	-0.00617588	-0.00139024	-0.0289875
2017-06-08	0.0343121	0.000267109	0.00995033	0.042502	-0.00417015	-0.00024502	-0.00383694	0.00323721	-6.66134e-16
2017-06-09	0	-0.000830326	0	-0.0257732	0.00604106	0.00671532	0.010329	0.00800183	0
2017-06-12	-0.0261321	-0.00097919	-0.030153	-0.0284118	0.00290336	-0.011218	-0.00205596	-0.00982359	-0.0148151
2017-06-13	0.018164	0.00450127	0.0202027	-0.0109721	0.00886512	0.00402768	-0.00152275	0.00585653	-0.0150379
2017-06-14	-0.0140989	-0.000996255	0.00995033	-0.00169875	-0.035942	-0.00351261	-0.00347784	0.00320442	0.029853
2017-06-15	0.00404859	-0.00224213	0.0098523	-0.0255431	-0.00170358	-0.00504964	-0.00739105	-0.008953	-0.0148151
2017-06-16	-0.0162936	0.000283623	0.00975617	0.00897127	0.00954509	0.00886058	0.00593703	0.00478846	0.0148151
2017-06-19	0.0102146	0.00831256	-0.00975617	0.0111733	-0.00975824	0.00896731	0.00804283	0.010625	0.0145988
2017-06-20	0.0040568	-0.00671919	-0.0098523	0.0255955	-0.0191548	-0.00321943	-0.00681494	-0.00577038	0.0285734
2017-06-21	-0.0142714	-0.000582846	-0.0200007	-0.00836592	-0.0264216	-0.0036696	-0.00334037	-0.00316776	-1.22125e-15
2017-06-22	-0.0020555	-0.000455842	-0.0307717	-0.00449061	0.008885	0.00145318	-0.00114193	0.0015441	0
2017-06-23	0	0.00155968	0.0103628	0.00840341	0.00705159	-0.00299771	-0.00203991	-0.00474706	-0.0141846
2017-06-26	-0.0186921	0.000315744	0.0204089	0.0280546	0.00634784	0.00561076	0.0030489	0.00293442	0.0141846
2017-06-27	0.0329927	-0.00810551	0.0100503	0.0185414	0.017734	-0.00704358	-0.00167191	-0.00784617	0
2017-06-28	0	0.00876948	0.0198026	0.00769133	0.0140488	-0.00108072	-0.00628251	-0.00187611	-0.0141846
2017-06-29	0.0455976	-0.00863722	0.0194181	-0.0294928	0.00232239	-0.0189393	-0.00508614	-0.0184401	-6.66134e-16
2017-06-30	-0.0275066	0.00153207	-0.00966191	-0.00682597	0.0104889	-0.00655378	-0.00512855	-0.00736181	-0.0143887
2017-07-03	0.0216757	0.00230813	0.0287101	0.0363187	0.0360695	0.014548	0.00876395	0.012112	0.0143887
2017-07-05	-0.0176996	0.00145221	-0.00947874	-0.0256905	-0.038786	-0.00301085	-0.00128724	-0.00173533	-0.0143887
2017-07-06	0.0370052	-0.00941297	-0.00956945	-0.00244267	0.00667364	-0.00536174	-0.00412381	-0.00583293	6.66134e-16
2017-07-07	0.01894	0.00638274	0.00956945	-0.0219789	-0.0295318	-0.00140616	0.00185727	0.000599921	-0.0145988
2017-07-10	0.0111941	0.000927336	-0.00956945	-0.0216209	0.00363287	0.00397254	0.0025963	0.00460971	6.66134e-16
2017-07-11	-0.0130721	-0.000783027	0.00956945	-0.0296723	0.0135595	-0.0048592	-0.005479	-0.00071535	0.0431722
2017-07-12	0.0278053	0.00727906	0	-0.00586512	0.00461895	0.0157356	0.0118225	0.0151266	-0.0141846
2017-07-13	-0.0221821	0.0018728	0	0.00293686	0.0141433	0.00253789	-0.000470656	0.00116749	-0.0143887
2017-07-14	0.0111525	0.00466264	-0.00956945	-0.0123932	0.0100689	-1.71908e-05	-0.00473911	-0.000760494	0.0285734
2017-07-17	0.00369004	-5.28626e-05	0.0284379	0.056845	-0.0100689	-0.000982277	0.0034825	-0.00353386	6.66134e-16
2017-07-18	0.00367647	0.000597591	0	-0.0146937	0.0086367	-0.0109388	-0.00188045	-0.012533	-0.0141846
2017-07-19	-0.0129272	0.00535827	0.0367014	-0.005137	0.0174553	0.00823926	0.00549082	0.00174099	-0.0143887
2017-07-20	-0.0168701	-0.00015362	0.0354019	0.0466761	-0.00808085	-0.00323563	0.00763605	-0.000385553	6.66134e-16
2017-07-21	-0.040507	-0.000367975	0.00865806	-0.0010929	-0.0254739	-0.0158113	-0.00467982	-0.0167855	-0.0145988
2017-07-24	0.0097944	-0.00106425	0.00858374	-0.00795942	0.0111733	0.00195991	-0.0101386	-0.00254489	0.0431722
2017-07-25	0.00389106	0.00291892	0.00851069	0.0180234	0.0323915	0.00648864	0.00770837	0.00452413	-0.0285734
2017-07-26	0.0173248	0.000282545	-0.0432968	0.0442046	0.0152222	0.00562059	0.00235102	0.0033212	-0.0145988
2017-07-27	-0.0212158	-0.000973099	-0.0178576	0.0085085	0.0101504	-0.000620596	-0.00125006	-0.00759227	-6.66134e-16
2017-07-28	0.00776703	-0.00134209	-0.027399	0.0140219	0.0198064	-0.0107693	-0.0100788	-0.00404846	-0.0148151
2017-07-31	0.00962471	-0.000728391	-0.00930239	-0.00202737	0.00247219	-0.00735835	0.000492525	-0.00366131	0.0148151
2017-08-01	0.0133208	0.0024461	0.00930239	-0.0269974	-0.0166623	0.00650832	0.00698316	0.0109187	0
2017-08-02	0.0242776	0.000492539	0	0.0129468	0.011139	-0.00386545	-0.00164879	-0.00571447	0.0145988
2017-08-03	0	-0.00218598	0	0.0155715	-0.00670693	0.00454007	0.00850995	-0.00219919	-6.66134e-16
2017-08-04	-0.0148702	0.00188725	0	0.0130852	0.00785219	0.0141188	0.00492979	0.0116963	-0.0294139
2017-08-07	-0.0150946	0.00164591	-0.0571584	0.0346429	-0.00095429	0.000854838	0.00268951	-0.00330281	0
2017-08-08	0	-0.00241736	0.0384663	-0.0114148	-0.0044015	0.00210995	0.00143154	0.00284164	0.0148151
2017-08-09	0.0188329	-0.000363714	0	0.022462	0.010683	-0.0141233	-0.00593987	-0.0112944	0.0289875
2017-08-10	0	-0.0145802	-0.00947874	0.0106902	-0.0152967	-0.00593905	-0.0145247	-0.0115607	-0.0143887
2017-08-11	0.0037244	0.00127471	-0.0192314	0.0219686	0.00384616	-0.0106741	-0.0108818	-1.99764e-05	-0.0145988
2017-08-14	0.0238762	0.00999364	-0.00975617	-0.0367273	-0.0266475	0.0119323	0.00599162	0.0124952	6.66134e-16
2017-08-15	0.00181324	-0.00049894	0.0194181	0.0119191	0.0013789	0.00362116	0.00406576	0.000979371	0
2017-08-16	0.0477544	0.0014191	-0.0194181	0.0268865	-0.0104879	0.00704869	0.0066384	0.00710451	0
2017-08-17	0.00172563	-0.0155573	-0.0198026	0.00115274	0.0150052	-0.00576552	-0.00609412	-0.00493721	-0.029853
2017-08-18	0.00172265	-0.00183707	0.0198026	0.0130481	0.0325812	-0.00637367	-0.00868557	-0.00314092	0.0150379
2017-08-21	-0.0121214	0.00116195	-0.0198026	-0.00867982	-0.0203111	-0.00520697	-0.000696585	-0.00818784	0.0148151
2017-08-22	0.00521287	0.00989174	0	0.013897	0.0040568	0.00866393	0.00855207	0.0134472	-0.029853
2017-08-23	0.0290371	-0.00345958	0	0.0203792	0.013405	-0.00321452	0.00012327	-0.00451081	0.0150379
2017-08-24	0	-0.00207659	0.0198026	-0.00600335	-0.010133	-0.000441902	0.00330095	0.000536232	-6.66134e-16
2017-08-25	0.0232956	0.00167144	0.00975617	-0.0109879	0.00708476	-0.00172254	-0.000756321	-0.00105878	6.66134e-16
2017-08-29	-0.00825769	0.00132942	0	0.0253798	-0.00785369	-0.0142876	-0.00868863	-0.0184182	-0.0150379
2017-08-30	-0.00165975	0.00460452	0	-0.00838857	-0.022167	0.00484128	0.00378571	0.00472601	0.0150379
2017-08-31	-0.015063	0.00570475	-0.0196085	-0.00466616	0.0294481	0.00576815	0.00883495	0.00443673	0
2017-09-01	-0.018724	0.00198052	0.0098523	-0.00647975	0.00703893	0.0073799	0.00105991	0.00717404	-6.66134e-16
2017-09-05	0.108962	-0.00757948	0.00975617	0.0208526	0.0118724	-0.00718919	-0.00885539	-0.00156019	-0.0150379
2017-09-06	0.0303513	0.00312387	0.0380998	0.00306883	0.0152448	0.0029152	-0.00255177	0.00746401	-1.33227e-15
2017-09-07	0.0294572	-0.000178476	-0.0188685	-0.00592692	0.00533629	0.00258613	0.00580975	0.0066982	-0.0625204
2017-09-08	0.024374	-0.00148989	-0.00956945	0.000220143	-0.0131155	-0.00022096	-0.00262343	0.000597546	0.0160003
2017-09-11	-0.0272809	0.0107809	0.00956945	0.0215577	0.00111503	0.0122876	0.00486642	0.0138231	0.0157484
2017-09-12	-0.00145666	0.00335835	-0.0192314	-0.0156321	0.0079549	0.0062201	-0.00174156	0.0039624	0.0458095
2017-09-13	0.0329779	0.00075678	0.00966191	0.0130437	0.0162665	0.00164579	-0.00284025	0.0022968	-0.0150379
2017-09-14	0	-0.00110132	0.00956945	-0.00432901	0.00560428	0.00145747	-0.0114903	-0.00104567	-6.66134e-16
2017-09-15	-0.0213836	0.00184553	0	-0.0190524	0.00270051	-0.00216302	-0.0110153	-0.00172711	0.0150379
2017-09-18	-0.0322136	0.00145481	0	-0.0039876	-0.00252025	0.0029512	0.00522645	0.00323628	-0.0150379
2017-09-19	0.0436751	0.00110967	-0.00956945	0.00487158	-0.00614719	0.00155158	0.0030244	0.000191074	0
2017-09-20	-0.0172418	0.000634112	0	-0.0171554	0.0206415	0.000805413	-0.000453696	0.000587323	0.0150379
2017-09-21	-0.0520564	-0.00305061	0	-0.0124366	0.00248403	0.00487776	-0.00110761	0.0024522	0.0438026
2017-09-22	0.0136469	0.000647635	-0.00966191	-0.00478961	0.00759117	0.00265439	0.00641395	-0.000609708	-0.0143887
2017-09-25	0.0906443	-0.0022245	0.0192314	0.0579583	0.0372843	-0.00268476	-0.00127978	0.000195338	0.0143887
2017-09-26	-0.0421411	7.20937e-05	0.00947874	-0.0112824	-0.00987578	0.000309419	-0.00213203	0.000824603	0
2017-09-27	-0.00719946	0.00407684	0.00938974	0.0080409	-0.0092832	0.0025022	0.00380431	0.00413339	0.0419642
2017-09-28	0.0057637	0.00120388	-0.00938974	0.0586364	-0.00710636	0.00223342	0.00127218	0.00372525	-0.0137933
2017-09-29	0.0142656	0.00369824	0	-0.0308865	0.000869338	0.00678493	0.00679663	0.00972925	-0.0139862
2017-10-02	-0.0185852	0.00386652	-0.0483186	0.0208341	-0.0249881	0.00386321	0.0089228	0.0057354	0.0139862
2017-10-04	-0.00578873	0.00340251	0.0670107	0.0104606	-0.00571839	0.00238761	0.00385606	0.00524637	0.040822
2017-10-05	-0.00145243	0.00563087	-0.00930239	0.0227947	0.0212774	0.00297512	0.0053968	-0.00019045	-0.013423
2017-10-06	0.0158619	-0.00107422	0	0.00537048	-0.0245084	-0.00359621	0.00197993	-0.00093427	-0.027399
2017-10-10	0.0556472	0.000513729	0.00930239	-0.010369	0.0176428	0.000699395	0.002045	-0.000516499	-0.0139862
2017-10-11	-0.0013541	0.00180184	0.0183491	-0.00482219	0.00581243	-0.000231213	-0.000591823	0.00165355	0.0139862
2017-10-12	0.0040568	-0.00168815	-0.00913248	-0.00383413	-0.012192	-0.000298418	0.00297282	0.000940911	-6.66134e-16
2017-10-13	-0.0122201	0.000877726	0	0.000404285	0.0162232	-0.00169334	-0.00275649	0.00069144	-0.0139862
2017-10-16	0.0054496	0.00174923	0.00913248	0.00825203	0.0113055	0.0020794	-0.00112465	0.000910155	-6.66134e-16
2017-10-17	0.00811912	0.000672269	-0.00913248	0.00380114	0.00103717	-0.000281605	-0.00143587	-0.000664647	6.66134e-16
2017-10-18	0.0512259	0.000742098	0	0.0115149	0.00465398	0.00417676	0.00354605	0.00368461	0
2017-10-19	-0.0206993	0.00032791	0.00913248	-0.0179252	-0.0159476	-0.00288688	-0.00263243	-0.00406636	0.0139862
2017-10-20	-0.0105126	0.00510385	0.00904984	-0.0164121	0.00904511	0.000761591	2.52554e-05	9.08343e-05	0.0137933
2017-10-23	-0.0173222	-0.0039804	-0.0181823	-0.0104735	-0.00660183	0.00268236	0.000162151	0.000912504	-0.0137933
2017-10-24	0.00402415	0.00161664	0.027151	0.00247423	0.016595	0.00148215	0.000277723	0.000772592	-0.0139862
2017-10-25	-0.009415	-0.00467396	0	0.000823384	0.00188405	-0.00369742	-0.010596	-0.00460438	0.0277796
2017-10-26	-0.027399	0.00127014	-0.00896867	-0.00619197	0.0146087	0.0148678	0.00526193	0.0137904	-0.0137933
2017-10-27	-0.00417537	0.00804055	-0.00904984	-0.00623055	0.0190418	0.00707431	0.00247206	0.00639527	-6.66134e-16
2017-10-30	-0.00419288	-0.00319758	0.0180185	0.040822	0.00758204	-9.10104e-05	-0.0022971	0.00090974	-0.0139862
2017-11-01	0.0505227	0.00253485	0.0521858	0.0266419	-0.00675511	0.00375367	2.00324e-05	0.0176771	0.0277796
2017-11-02	0.0197765	0.000189952	-0.00851069	0.00911124	0.00214681	-0.000687541	0.00895555	-0.00182707	0
2017-11-03	0.0283159	0.00309229	0.00851069	-0.0159505	0.0236379	0.00135468	0.000665535	0.002818	-0.0137933
2017-11-06	0.0050633	0.00127052	0.00843887	0.0326001	0.0348302	-0.00194463	0.000255247	-0.000747375	0.0137933
2017-11-07	-0.0216984	-0.000189125	0.0248976	0.0171234	-0.00906539	-0.00484352	-0.00652324	-0.00666866	-0.0137933
2017-11-08	-0.00387848	0.00144262	0.00816331	0.0100242	-0.00314515	-0.00168187	0.00220836	0.000235411	-0.0719735
2017-11-09	-0.0222668	-0.00376907	0.00809721	0.00809423	0.00690632	-0.0117069	-0.00607709	-0.0150472	-0.0150379
2017-11-13	-0.0268473	8.51153e-05	0	0.0132862	-0.0121175	-0.0123023	-0.00925152	-0.00823709	-0.0307717
2017-11-14	0.00542742	-0.00231229	0.0160003	-0.0323379	-0.0151554	-0.00488872	-0.000102498	-0.00313622	0.0155042
2017-11-15	0.039793	-0.005541	-0.00796817	-0.00392928	-0.00548035	-0.00269949	-0.00565497	-0.00439142	0.0451204
2017-11-16	-0.0250178	0.00816274	0.0158733	-0.00922881	-0.00827725	0.00660675	0.00194179	0.00544507	-0.0148151
2017-11-17	-0.00267023	-0.0026295	0.0156253	-0.00284226	0.0219222	-0.00323212	-0.000847801	-0.00410815	6.66134e-16
2017-11-20	-0.00536194	0.00127495	0.00772205	0.0221439	-0.00800388	0.00399264	0.00118889	0.00498458	0.0148151
2017-11-21	-0.00674311	0.00651979	0	0.00978861	0.00560944	0.00480079	0.0029566	0.00830319	0
2017-11-22	-0.00271003	-0.000750562	-0.00772205	-0.00386705	0.0119153	-0.00249839	0.00103571	-0.0116491	0.0431722
2017-11-24	0.0528525	0.00205404	0	0.0557942	0.00849195	0.00701841	-0.00126512	0.00343626	0
2017-11-27	-0.00904984	-0.000384332	-0.0156253	0.00972399	-0.000313234	-0.00564996	-0.0034799	-0.00457713	0.0139862
2017-11-28	-0.0143887	0.00980029	0.0233474	-0.0275046	-0.00360926	0.00565367	0.0103406	0.00455339	-0.0281709
2017-11-29	0.0143887	-0.000369305	-0.00772205	0.0221333	-0.00789146	0.00140334	-0.00903319	0.000179163	-0.0143887
2017-11-30	-0.0223253	0.00815758	-0.0156253	-0.0157594	0.00726243	-0.00469045	-0.00908824	-0.00290503	0
2017-12-01	0.0197245	-0.00202654	0	0.0256134	0.00251375	-0.0104588	-0.00357965	-0.0125547	0.0425596
2017-12-04	-0.017072	-0.0010527	0.0156253	0.0374791	-0.0202892	0.0135251	0.00525704	0.0152055	0
2017-12-05	-0.0160217	-0.00374644	0.00772205	-0.0108289	0.00654379	-0.00255648	-0.00156411	-0.000766842	0
2017-12-06	-0.0217696	-0.000114094	0	-0.0058799	-0.0264361	-0.000219537	0.00279786	-0.00381536	-0.0139862
2017-12-07	0.010944	0.00292808	-0.00772205	0.00134703	0.0158811	0.00176795	-0.00371947	0.00355553	0.0139862
2017-12-08	-0.0289875	0.00549119	-0.00778214	-0.0222893	0.0191089	0.00282483	0.00995067	0.00828667	-0.0139862
2017-12-11	0.00836825	0.00319685	0.0383189	0.0766487	0.0201428	-0.00227334	0.00801759	-0.00228714	0.0139862
2017-12-12	-0.00836825	0.00154768	0.00749067	0.0413637	-0.0210896	0.00746442	0.00627665	0.00455238	0
2017-12-13	-0.0098523	-0.000473065	-0.0303053	-0.0737552	-0.0143109	-0.00512441	-0.000520107	-0.00440075	-0.0139862
2017-12-14	0.00282486	-0.00407913	0.0152675	0.0203673	0.0138372	-0.00786685	-0.00647593	-0.00439495	-6.66134e-16
2017-12-15	0.012614	0.0089343	-0.0076046	-0.0113545	-0.00126442	-0.00146454	0.00568324	0.00271133	0.0139862
2017-12-18	0.0288284	0.00534853	0.0520564	-0.0234373	0.00284271	0.0132371	0.00618066	0.0158045	0
2017-12-19	0.0147753	-0.00323552	-0.00727276	-0.011421	0	-0.0069737	0.000938924	-0.00727609	-0.0139862
2017-12-20	0.0353671	-0.000828247	0.00727276	0.0200676	0.0179734	-0.00561494	-0.00250443	-0.0111563	0
2017-12-21	0.0266682	0.00198366	-0.0219789	-0.0265072	0.0052526	0.00618324	0.0104117	0.00309944	0.0139862
2017-12-22	0.0210795	-0.000458279	-0.0149257	-0.0218278	0.00537842	-0.00395324	-0.0014898	-0.00282249	0
2017-12-27	-0.002457	-0.000268358	0.0794642	-0.032315	0.0180732	0.000767686	0.00368361	-0.000211913	-0.0139862
2017-12-28	0.00490799	0.00183235	-0.0353394	0.0200771	0.00420547	-0.00549484	0.000288646	-0.00691597	1.33227e-15
2017-12-29	-0.00367873	-0.00519666	0	-0.0198976	0.00224568	-0.0050432	0.0084765	-0.00481127	0.0139862
2018-01-02	-0.0452338	0.0082691	0.0353394	-0.0186549	-0.00449641	-0.00452027	-0.0051735	-0.0035868	6.66134e-16
2018-01-03	0.0025674	0.00637843	-0.0210534	0.00455997	0.018898	0.0080378	0.00300407	0.00826478	-0.0139862
2018-01-04	-0.00772205	0.00402057	0	-0.0128207	0.0033846	0.0153396	0.0032238	0.0145095	0.0413852
2018-01-05	0.00129116	0.00700918	-0.014286	-0.0278497	-0.00663279	0.0104848	0.00367573	0.0114583	-0.0136057
2018-01-08	-0.0169165	0.00166094	0.0422598	0.00717661	0.00236337	0.00304248	-0.00359387	0.0036077	0
2018-01-09	0.0169165	0.00130206	-0.00692044	0.0316722	0.0152272	0.00663317	0.00447383	0.00133142	-0.0137933
2018-01-10	0.0140938	-0.00111282	-0.0139862	-0.010078	0.00550646	-0.00349273	0.00225976	-0.00781871	-0.0281709
2018-01-11	-0.00894575	0.007009	0.00701757	-0.00313567	0.000866676	-0.00293454	0.00186056	-0.00592354	6.66134e-16
2018-01-12	0.00512165	0.00672695	0	0.0339631	0.00876883	0.00518101	0.00202039	0.00318589	0.0419642
2018-01-16	0.0239759	-0.00353069	0.0138891	-0.0590299	-0.0103583	-0.000587442	-0.0029238	9.81452e-05	-0.0277796
2018-01-17	0.0160795	0.00937096	-0.00692044	-0.0344961	0.00332058	-0.0036029	-0.00394023	-0.00471959	0.0277796
2018-01-18	0.0373312	-0.00161769	0.00692044	-0.0098523	-0.00100945	0.000152883	-0.00317249	0.00736588	-0.0137933
2018-01-19	0.0314162	0.00437564	-0.00692044	-0.00396826	-0.0101509	0.00574886	0.00386606	0.0114555	-0.0281709
2018-01-22	-0.00114613	0.00803439	0	0.0196857	0.0061029	0.00279713	-0.00198754	0.00217413	-6.66134e-16
2018-01-23	0.0293806	0.00217204	0	-0.0258678	0.0133825	-0.0012151	0.00212206	0.00709835	0
2018-01-24	0.0478352	-0.000560188	-0.00696867	-0.0314971	0.0081145	-0.00727083	-0.0114991	-0.0107407	-0.0143887
2018-01-25	-0.0225452	0.000602453	-0.00701757	0.0135331	-0.00156084	-0.00254183	-0.00361617	-0.00871338	6.66134e-16
2018-01-26	-0.0164207	0.0117716	-0.00706717	-0.00203874	0.00141904	0.00870822	0.00650467	0.00313906	-0.0145988
2018-01-29	-0.00998344	-0.00675471	0.0210534	-0.0235402	-0.0151453	-0.00136823	0.000781114	-0.00117684	0.0289875
2018-01-30	-0.0123389	-0.0109586	0	-0.0160071	-0.00635473	-0.00869644	-0.0109507	-0.00955962	-0.0143887
2018-01-31	0.0430768	0.000488821	0.0137933	0.0395473	0.000434562	0.00148781	-0.00719904	-0.000623788	0
2018-02-01	-0.00108167	-0.000648271	0.0136057	0.0192022	0.00865182	-0.00500711	-0.00574551	-0.0141702	0.0425596
2018-02-02	-0.0341255	-0.0214366	0	0	-0.0154818	-0.0165575	-0.0062891	-0.0169642	-0.0425596
2018-02-05	0.0133484	-0.0418426	0.0200676	-0.0290464	-0.0140971	-0.014863	-0.0146771	-0.00766865	0.0143887
2018-02-06	-0.0302884	0.0172906	0.00660068	0.036029	-0.0113029	-0.0237424	-0.0267458	-0.0235121	0
2018-02-07	0.0214093	-0.00501415	0.0195446	0.00693415	-0.0203981	0.018064	0.0191424	0.0158326	0
2018-02-08	0.0143887	-0.0382591	0	-0.0280299	-0.0107429	-0.0200284	-0.0150493	-0.0265714	-0.0143887
2018-02-09	0.0120154	0.0148256	0	0.0149136	-0.0316641	-0.0141671	-0.0109739	-0.0125421	-0.0145988
2018-02-12	0.0267825	0.0138187	0.0441712	0.00618209	-0.0031903	0.011909	0.0118618	0.014374	-0.0148151
2018-02-13	0.0424275	0.00260954	-0.0186921	0.030157	0.00207486	-0.00601409	-0.00126176	-0.00704844	0.0148151
2018-02-14	-0.0298223	0.0133135	-0.00630917	-0.0222361	0.0258119	0.0109048	0.00639135	0.0116289	0.0145988
2018-02-15	-0.00628274	0.0119968	0	-0.0189154	-0.000466237	0.0110246	0.00288467	0.000567949	-0.0444518
2018-02-16	-0.00210305	0.000373392	0.0250013	0.0353477	0.00789661	0.0112453	0.00824396	0.00853215	0
2018-02-20	0.0208341	-0.00585853	0.0243915	0.060967	0.00630335	0.00156649	-0.0065922	0.00288214	-6.66134e-16
2018-02-21	-0.0166324	-0.00551169	-0.0121214	-0.00073046	0.00260198	0.00232439	0.00479065	-0.00139512	6.66134e-16
2018-02-22	0.0166324	0.000973121	-0.00611623	0.0209697	0.0147184	0.00133064	-0.00401543	-0.000688261	0.0588405
2018-02-23	0.00923557	0.0159012	0.00611623	0.017731	0.0137624	0.001532	-0.00110093	0.00175421	-0.0438026
2018-02-26	-0.0185572	0.0116884	0.0121214	-0.106533	0.00281878	0.00504427	0.00621579	0.00345851	0.0148151
2018-02-28	0.047749	-0.0239461	-0.00604231	-0.0985412	-0.0258118	-0.00445768	-0.00794275	-0.00730608	0.0431722
2018-03-01	-0.0109727	-0.0134139	-0.0121953	0.016264	-0.0300925	-0.0109478	-0.00781122	-0.0198904	6.66134e-16
2018-03-02	0.0149331	0.00505876	0.0121953	0.028666	0.00842439	-0.0242301	-0.0148456	-0.0230032	-0.0431722
2018-03-05	0.0215062	0.0109716	0.029853	-0.0242183	0.018013	0.00594927	0.00649662	0.0147608	0.0145988
2018-03-06	0.0105821	0.00263532	-0.0118345	0.0132258	0.00380721	0.000580413	0.00431475	0.00190045	0.0833816
2018-03-07	0.016137	-0.000483967	0	0	-0.0222863	0.00339832	0.00155055	0.010796	0.0132452
2018-03-08	0.0442061	0.00445318	-0.00597017	0.033832	-0.0114108	0.0126932	0.00632267	0.00895988	-5.55112e-16
2018-03-09	0	0.0172295	0	0.037591	0.0291268	0.0038562	0.00294849	-0.000719773	0.0130721
2018-03-12	-0.00361011	-0.00127478	0.0236697	0.029276	-0.00827972	0.000437869	-0.00135048	0.00579124	0.0256424
2018-03-13	0.0285224	-0.00638392	0.011628	-0.0157753	-0.00478433	-0.006449	-0.010587	-0.0160202	-0.012739
2018-03-14	-0.017731	-0.00574094	0.0171924	-0.0438598	0.00386011	-0.00180028	-0.000853451	0.00136638	-0.0259755
2018-03-15	-0.00179051	-0.000782272	0.00566574	0.0107507	0.00353819	0.00645678	0.00099072	0.00877186	0.0130721
2018-03-16	-0.000896459	0.00170202	0.00563382	-0.00595831	0.0165998	0.00293649	0.00340886	0.00355931	-5.55112e-16
2018-03-19	-0.00991446	-0.014306	0.0111733	-0.00399202	-0.00241948	-0.0114055	-0.0170637	-0.0140257	0.0382212
2018-03-20	0.0425596	0.0014807	0.00554018	0.0256677	0.0205297	0.00564951	0.00260065	0.00736496	0.0124225
2018-03-21	0.106922	-0.00184569	-0.0394417	0.00291971	0.0299533	-0.00241895	-0.00316307	0.000147868	-0.0124225
2018-03-22	-0.0405945	-0.0254849	-0.0115608	-0.0356121	-0.0080937	-0.013939	-0.0123476	-0.0171308	0.0124225
2018-03-26	0.0514558	0.00560519	0.0398913	-0.040067	0.0174068	-0.0197261	-0.00923332	-0.0261928	-0.0124225
2018-03-27	0.0518718	-0.0174273	-0.0112361	0.0289276	-0.000142623	0.00971524	0.0160492	0.0154536	0.0124225
2018-03-28	-0.0518718	-0.00292087	-0.0228581	-0.0352368	-0.00830712	0.00286936	0.00635109	-0.00251929	4.44089e-16
2018-03-29	0.0228843	0.0136757	0	0.00315956	0.0105867	0.00715888	0.00168353	0.0129816	0.0122701
2018-04-03	0.000753864	-0.0100547	0.0114944	-0.0154713	-0.0310741	-0.00294203	-0.00371263	-0.00782437	0
2018-04-04	-0.0190192	0.0115001	-0.0231224	0.0112564	-0.00146908	-0.00200507	0.000504818	-0.00371865	0.0121214
2018-04-05	-0.0319965	0.00683937	0.00583092	-0.00741922	0.00454713	0.025892	0.0232546	0.028629	0.0119762
2018-04-06	0.0273775	-0.022164	0.00579712	0.00254994	-0.0180158	-0.00349885	-0.00220536	-0.00520809	-0.0119762
2018-04-09	0.0258963	0.00333102	0.0171924	0.024734	0.0226881	0.000978936	0.00154537	0.00167163	0.0238106
2018-04-10	0.00300301	0.0165885	-0.0114287	0.00701468	0.034222	0.00835691	0.00995756	0.0109957	-0.0238106
2018-04-11	0.00374112	-0.00554062	-0.0057637	0.021961	0.014256	-0.00559635	-0.00132334	-0.00837142	0.0119762
2018-04-12	0.0118784	0.00821688	0.0114944	-0.00342501	-0.000555247	0.00590906	0.000165341	0.00979733	-0.0119762
2018-04-13	0.0255023	-0.00289082	0.00569802	0.0130328	0.00774554	0.00109184	0.000856578	0.00220377	-0.0121214
2018-04-16	0.00359067	0.00807632	0.0169018	-0.0282847	-0.0161115	-0.000387656	-0.00917674	-0.0041065	-0.0122701
2018-04-17	-0.0180837	0.0106051	0.00557105	-0.00102512	0.00223776	0.00760891	0.00386156	0.0155474	0.0122701
2018-04-18	0.0108894	0.00083102	0.00554018	0.0263173	0.0261976	0.00496195	0.0125543	0.000417852	-5.55112e-16
2018-04-19	-0.0315391	-0.00574258	0.00550966	0.0266157	0.00407443	0.00212963	0.00158129	-0.00186102	-0.0246926
2018-04-20	-0.0310278	-0.00857318	-0.00550966	0.00194364	0.00378788	0.00392246	0.00534121	-0.00214434	0.0487902
2018-04-23	-0.0123745	5.61753e-05	0.0326116	-0.00194364	0.00873838	0.00474042	0.00415791	0.00253973	-0.0487902
2018-04-24	0.0253567	-0.0134709	0	-0.0158842	-0.0114425	0.00103099	0.00357927	-0.00171714	0.036814
2018-04-25	0.00227359	0.00183543	-0.0107528	0.0197677	0.00189368	-0.00568459	-0.00622506	-0.0102928	0.0119762
2018-04-26	0.0172612	0.0103801	-0.0163491	0.00251621	0.00995033	0.00741339	0.00569027	0.006273	-0.0363676
2018-04-27	0.00519482	0.00111302	0	0.00443631	-0.00133887	0.00541477	0.0108259	0.00641116	0.0122701
2018-04-30	0.00221812	-0.00822124	0.0271019	0.016037	0.00707566	0.00678139	0.000944609	0.00248006	-0.0372714
2018-05-02	-0.0391616	-0.0046861	-0.0161729	-0.0376311	-0.0243734	0.00157832	0.00450424	0.0149635	0.0250013
2018-05-03	-0.00771014	-0.00225624	0	0.00646871	0.0035379	-0.00499689	-0.00538487	-0.00879483	-0.0124225
2018-05-04	0.00463321	0.0127298	0	0.0226031	0.0168365	0.00261216	0.00855357	0.0101491	0
2018-05-08	0.0437146	0.0031863	0.0161729	0.00400344	-0.000267165	0.00106541	-0.000183706	0.00719813	0.0246926
2018-05-09	0.0290718	0.0096356	0.00533335	0.00550234	0.0310429	0.00229728	0.0127094	0.00238636	0
2018-05-10	0.0427685	0.009327	0.0105821	0.0124108	0.00336178	0.00204322	0.00500538	0.00614731	-1.11022e-15
2018-05-11	0.00205691	0.00170618	0.0104713	0.0126278	-0.00452811	-0.000723312	0.00305727	-0.00166231	-0.0122701
2018-05-14	0	0.000883132	0.00519482	0.0133812	0.0142906	-0.000227383	-0.00175828	-0.00181147	0.0122701
2018-05-15	-0.0214615	-0.00686568	-0.00519482	-0.0243285	0.0025533	0.0022499	0.00155501	-0.000591188	0
2018-05-16	0.0584405	0.00405234	0	0.0312238	0.0107794	0.00258617	0.00145175	0.00202493	0.0121214
2018-05-17	0.00788959	-0.00085621	0	0.0232361	0.000252239	0.00971994	0.00692818	0.00905987	0.0238106
2018-05-18	-0.00327977	-0.0026357	-0.00522194	-0.00994326	-0.0100121	-0.00131892	-0.00117944	-0.00281686	0
2018-05-22	0.0449658	0.00421893	0.0104168	0.0400508	0.0134111	0.00454748	0.0126034	0.00702542	-0.0118345
2018-05-23	0.00376176	0.00324311	-0.00519482	-0.00791743	0.00288637	-0.0132521	-0.0113637	-0.0147692	-0.0119762
2018-05-24	0.0173702	-0.00202525	-0.00522194	-0.00798061	-0.0127374	-0.0031311	-0.00924859	-0.00942639	0.0119762
2018-05-25	-0.0179961	-0.00236003	-0.00524936	-0.0369032	-0.03028	-0.00106393	0.00175309	0.00642965	0.0118345
2018-05-30	-0.0100693	0.000984328	0.0208341	0.0594651	0.0137718	-0.0210037	-0.00528022	-0.0119939	0.011696
2018-05-31	-0.0606246	-0.00690334	-0.00516797	-0.0335962	0.00116062	-0.00534837	-0.00147972	-0.0140908	0.0115608
2018-06-01	0.025217	0.0107908	-0.00519482	-0.0280401	-0.0103641	0.0123585	0.00306503	0.00942636	4.44089e-16
2018-06-04	0.0535842	0.0044696	0.0103628	0.00433762	-0.0197271	0.00134937	0.00511817	0.00364621	-0.0115608
2018-06-05	-0.022614	0.000702371	0	-0.0298366	0.00119466	-0.0021877	-0.00706377	0.0012818	0.0115608
2018-06-06	0.0101139	0.00853088	0.0051414	0.00148533	-0.000265358	-0.000620964	0.00332096	0.00335244	0.0114287
2018-06-07	0.00439285	-0.000714451	-0.0051414	0.0274491	0.025676	-0.00168716	-0.00103394	-0.00148355	-0.0114287
2018-06-08	-0.0113351	0.00312106	-0.00516797	-0.0174804	-0.0111849	0.000341329	-0.00303273	-0.00347961	0
2018-06-11	-0.0211208	0.00106815	0.00516797	-0.00830033	0	0.00433719	0.00731073	0.00596344	0.0227283
2018-06-12	-0.0222377	0.00174183	-0.0103628	0.0196247	-0.00761458	-0.0037594	-0.00435458	-4.74982e-05	-0.0227283
2018-06-13	0.0105264	-0.00403418	0.0103628	0.0341013	0.0112699	-0.000117366	-1.29807e-05	0.0037524	0
2018-06-14	-0.0265268	0.00246846	0	-0.0216474	-0.0104795	0.0137929	0.00802616	0.0166573	0.0339016
2018-06-15	-0.0258694	-0.00101759	0	-0.0252488	-0.0334748	-0.00481944	-0.017128	-0.0073935	-0.0111733
2018-06-18	0.00481597	-0.00212842	0	0.0153344	0.0255425	-0.00938617	-0.000338023	-0.0136541	-0.0112996
2018-06-19	-0.0250187	-0.00403155	0	-0.0365287	-0.00345699	-0.0110414	-0.00360744	-0.0122406	-0.0114287
2018-06-20	0.0181316	0.0017107	0	-0.00508619	-0.00453879	-0.00340428	0.00309233	0.00135498	-0.0115608
2018-06-21	0.0211974	-0.00636571	0	-0.00473262	-0.0228713	-0.010535	-0.00934685	-0.0145398	0.0115608
2018-06-22	0.0207574	0.00186025	-0.00516797	0.0187975	0.0336506	0.0133362	0.0165149	0.005405	0.0114287
2018-06-25	-0.00664896	-0.0138198	0	-0.0235527	-0.0109131	-0.0194023	-0.0227009	-0.0249018	4.44089e-16
2018-06-26	0	0.00220215	0	0.00948774	0.0209224	-0.000486505	0.00373212	-0.0029374	0.0112996
2018-06-27	0.0145698	-0.00864152	0	0.0270161	0.0170211	0.00865539	0.0110518	0.00929675	-0.0112996
2018-06-28	-0.0165731	0.00615962	0	0.021819	0.00295877	-0.00972577	-0.000795416	-0.0139757	0.0335227
2018-06-29	-0.000668673	0.000758094	0	0	0.0202181	0.00903662	0.00279298	0.0105191	0
2018-07-02	0.0053369	0.00306332	0.0255768	0.0213531	-0.0273081	-0.00882434	-0.0117329	-0.00552719	0
2018-07-03	0.00199402	-0.00495963	0	0	0.0059332	0.0075537	0.00600221	0.00902667	0.0109291
2018-07-05	0.0377895	0.00858381	-0.0101524	0.0260658	-0.00476959	0.00927641	0.00130688	0.00928133	-0.0219789
2018-07-06	0.00127796	0.00844553	0.00508907	-0.0103449	-0.0036246	0.00175943	0.00190265	0.00255444	4.44089e-16
2018-07-09	0.0189759	0.00878434	0.0050633	0.0249885	0.0123729	0.00414707	0.00918488	0.0038115	0.0434851
2018-07-10	0.00312793	0.00346719	0.00503779	-0.00610378	0.0100683	0.00669287	0.000526657	0.00524456	-0.0106953
2018-07-11	0.0167238	-0.00711946	-0.0101011	-0.0138713	-0.0717502	-0.0149109	-0.0130962	-0.0154013	0.0106953
2018-07-12	-0.0142285	0.00871098	0.0050633	-0.0260299	0.0142038	0.00966008	0.0077897	0.00608912	0
2018-07-13	-0.00187091	0.00107865	0	0.0258575	0.0117507	0.00430084	0.00137659	0.00381566	-0.0106953
2018-07-16	-0.00814796	-0.00102862	0.0150379	-0.0223239	-0.047437	-0.00364807	-0.00804862	0.00161662	0.0106953
2018-07-17	0.00939562	0.00396578	0.00496279	-0.00176523	0.00444445	0.00242061	0.00339928	0.00797068	-0.0215062
2018-07-18	0.0203648	0.00215816	-0.00995033	0.0242616	0.0102028	0.00458143	0.00652832	0.00821163	-4.44089e-16
2018-07-19	0.0271183	-0.00396078	0	-0.0110977	-0.00439924	-0.00559069	0.00100129	-0.0062588	-0.0109291
2018-07-20	0.0124078	-0.000948929	-0.00501254	-0.00436873	0.00672848	-0.00346728	-0.000674358	-0.00989167	-0.0110498
2018-07-23	0.018616	0.0018364	0	0.0137405	-0.000136864	-0.00372475	-0.00299976	-0.0010235	0.0110498
2018-07-24	-0.016856	0.00476955	0.0149629	0.00051809	0.00518772	0.0103474	0.00693274	0.0111595	0.0109291
2018-07-25	0.01397	0.00906038	-0.00496279	0.000690369	0.00664995	-0.0014327	-0.00661016	-0.00871122	-0.0109291
2018-07-26	-0.00289436	-0.00303686	-0.0100001	-0.00623055	0.00821719	0.00992769	0.000640932	0.018111	4.44089e-16
2018-07-27	-0.0110756	-0.00658388	0.00501254	0.0103628	-0.00335954	0.00567853	0.00496471	0.00398682	-0.0110498
2018-07-30	-0.0035232	-0.0057708	0.0198026	0.00770222	0.00911168	-0.00373354	-5.97319e-05	-0.00484829	0.0110498
2018-07-31	0.0209554	0.00487286	-0.00491401	-0.00598548	-0.00965026	0.00365008	0.00620212	0.00057023	-0.0110498
2018-08-01	0.0216533	-0.00104092	0	-0.00809442	-0.0253696	-0.00234885	-0.0124469	-0.0053597	-0.0111733
2018-08-02	-0.00849142	0.0049144	-0.00493828	0.00310774	0.0145367	-0.00682342	-0.0101099	-0.0150869	0.0222231
2018-08-03	0.00227144	0.00463339	-0.00496279	0.0109722	-0.00327288	0.00329069	0.0109184	0.00551863	-0.0110498
2018-08-06	-0.0056883	0.00353205	0.0197051	0.0202539	0.00734897	-0.000328582	0.000610851	-0.00139209	-0.0111733
2018-08-07	-0.00342857	0.00282018	0.00486619	0.00200301	0.0121295	0.00802478	0.00711212	0.00395938	0.0111733
2018-08-08	-0.00631641	-0.000262414	0	0.00133311	-0.0322631	-0.00352166	0.0075082	-0.00115894	-0.0454624
2018-08-09	0.0114549	-0.00144276	0	0.00365692	-0.0029096	6.36124e-05	-0.00449531	0.00336394	4.44089e-16
2018-08-10	0.0163799	-0.0071393	-0.00486619	0.00891978	0.0102154	-0.0160433	-0.00970363	-0.0200609	0.0229895
2018-08-13	0.00558661	-0.004014	0.00486619	0.0169578	-0.00275066	-0.000435947	-0.00320848	-0.00529475	-0.0114287
2018-08-14	0.00942619	0.00636892	0.00966191	0.00724933	-0.00206797	-0.0016476	-0.00403958	1.05188e-05	0
2018-08-15	-0.00387062	-0.00763126	-0.00481929	-0.0121116	-0.0237408	-0.018339	-0.0150597	-0.0159746	0.0114287
2018-08-16	-0.00555557	0.00788828	0	0.0251878	0.00942408	0.00822213	0.00777326	0.00607866	-0.0114287
2018-08-17	0.00832182	0.00331763	-0.00970881	0.00914689	0.00558427	-0.000764919	0.000292425	-0.00217771	0.0227283
2018-08-20	0.0191524	0.00242502	0.00486619	0.0062598	0.00527632	0.00647487	0.00431292	0.00984041	-0.0112996
2018-08-21	0	0.00206643	0.00966191	0.00575564	0.00579952	0.00536696	-0.00337271	0.00430414	4.44089e-16
2018-08-22	0.069607	-0.000398269	0.00479617	0.00741774	0.0291724	0.00221808	0.00112814	9.76981e-05	0.0112996
2018-08-23	0.0289009	-0.00169266	-0.00479617	0.0192138	-0.000668852	-0.000236164	-0.00145599	-0.00162577	-0.0112996
2018-08-24	0.0141431	0.00617972	0.00479617	0.00887157	0.0144805	0.00242724	0.00188498	0.00233763	0.0112996
2018-08-28	0	0.00791036	0.0189579	0.0198613	0.00171312	0.00961584	0.00522946	0.0106654	-0.0112996
2018-08-29	0.017759	0.00568524	0	0.0200501	0.0155467	0.00297461	-0.00711577	0.00273107	0.0112996
2018-08-30	0.00521947	-0.00444012	-0.00943403	-0.018437	0.0081338	-0.00423886	-0.00625763	-0.00538317	-0.0342891
2018-08-31	-0.00331832	0.000134421	0	0	-0.00451061	-0.0130844	-0.0111866	-0.0104739	0.0115608
2018-09-04	-0.0446676	-0.00165568	0.00943403	0.038093	0.0096408	-0.0119355	0.003417	-0.0125214	-0.0115608
2018-09-05	0.0098815	-0.00280711	0.00468385	0.012614	-0.0115802	-0.0155583	-0.0100505	-0.0139998	0.0229895
2018-09-06	0.0526689	-0.00365897	-0.00468385	0.00970209	-0.010015	-0.0031188	-0.00874974	-0.00710213	-0.0114287
2018-09-07	0.0784628	-0.00221576	0.00468385	0.0270783	0.00430445	0.00159679	-0.00565336	0.000366299	0.0114287
2018-09-10	0.0827259	0.00189605	0	0.0226966	0.00700392	0.00330931	0.000219826	0.00223086	0.0335227
2018-09-11	-0.0429912	0.00373286	0.00466201	-0.0176082	0.0216079	0.00268349	-0.000791598	-0.00134159	-4.44089e-16
2018-09-12	-0.051446	0.000356598	0.00464038	-0.0422867	0.00856428	0.00910714	0.00545971	0.00516862	0.0109291
2018-09-13	-0.194437	0.00526835	-0.00464038	-0.0343004	-0.0197575	-0.000752328	-0.00435631	0.00193043	-4.44089e-16
2018-09-14	0.0551544	0.000275427	0.00464038	0.0309508	-0.00115185	0.00457836	0.00308112	0.00568904	0.0108109
2018-09-17	0.0470214	-0.00558531	0	0.00488112	-0.000512361	-0.000691496	-0.000265642	-0.00230546	0
2018-09-18	-0.0345617	0.00535465	0.00461895	-0.00880324	0.0124779	0.00278549	-0.000256124	0.00505153	-0.02174
2018-09-19	0.0596044	0.00125252	-0.00461895	0.0400301	0.00467084	0.00556821	0.00422245	0.00503351	0.0109291
2018-09-20	0.0253411	0.00781	0.00461895	-0.00907558	-0.00885521	0.0106683	0.0049257	0.00875604	0.0108109
2018-09-21	0.00453927	-0.000368574	0.00459771	0.0421003	0.00126984	0.00778022	0.0165455	0.00843391	-0.02174
2018-09-24	0.0130486	-0.00352195	0.0181823	0.0156627	0.0300023	-0.00328158	-0.00425725	-0.00646124	0.0109291
2018-09-25	-0.0541914	-0.00130593	-0.00451468	-0.00786543	0.00821738	0.000534902	0.00656826	0.00192838	-0.0109291
2018-09-26	-0.0488374	-0.00329467	-0.00453516	-0.0374566	-0.00649472	0.00611911	0.000523335	0.000907088	0
2018-09-27	0.0288176	0.00275947	-0.00913248	0.0277004	0.00466087	0.00500854	0.00450956	0.0040046	-4.44089e-16
2018-09-28	0.018603	-6.86344e-06	0.00457667	-0.00919245	0.0121626	-0.00850475	-0.00468131	-0.0153036	-0.0110498
2018-10-01	0.00753299	0.00363446	0.0181	0.00394997	0.0269545	0.00242357	-0.00193658	0.00750845	8.88178e-16
2018-10-02	-0.017507	-0.000396715	0	-0.0279832	-0.00212039	-0.00709452	-0.0028216	-0.00417841	0.0110498
2018-10-05	0.0538913	-0.0130351	0	0.0187422	-0.00757579	-0.0200482	-0.0210931	-0.0144006	4.44089e-16
2018-10-09	-0.0634837	-0.00181411	0.00892863	-0.0515725	0.00993151	-0.00764386	-0.0111226	-0.0111819	0
2018-10-10	-0.065728	-0.0334163	0.00884962	-0.024026	-0.0227269	-0.0213466	-0.0127719	-0.0223499	0.0109291
2018-10-11	0.0213857	-0.0207876	0	-0.00343889	-0.034653	-0.0193653	-0.0196167	-0.0148937	0.0108109
2018-10-12	0.0248769	0.0141063	0.00439561	0.0287209	0.00211588	-0.00203679	-0.00157397	-0.0013476	-0.02174
2018-10-15	-0.0915335	-0.00592254	0.0130721	-0.00629593	0.00434217	-0.000178588	0.00475005	0.00780971	0
2018-10-16	0.0375209	0.0212679	-0.0043384	-0.0120016	0.00776871	0.0151891	0.00428432	0.0138852	0.0430174
2018-10-17	-0.00103788	-0.000252708	0.0043384	0.0063717	-0.0168467	-0.00544681	-0.000680176	-0.00523763	-0.0105821
2018-10-18	0.0241099	-0.0144965	0.00431966	-0.0142149	-0.00953942	-0.00548836	-0.00392144	-0.0107981	-0.0106953
2018-10-19	-0.00152168	-0.000361235	-0.00431966	0.0391656	0.00616083	-0.00629913	0.0032408	-0.00305751	0.0106953
2018-10-22	-0.031454	-0.00430874	0.0129034	-0.029903	0.000626527	-0.00618469	-0.000993429	-0.00255566	-0.0106953
2018-10-23	0.00730692	-0.0055271	-0.00428266	-0.0171678	-0.0433933	-0.0170885	-0.0125148	-0.0219373	0.0106953
2018-10-24	0.0195681	-0.0313508	0.00428266	-0.0173209	-0.00353843	-0.00294332	0.00111652	-0.00735785	-0.0106953
2018-10-25	-0.027399	0.0184537	0	-0.0186727	0.00940814	0.0158655	0.00588815	0.0102664	-0.0108109
2018-10-26	-0.0428331	-0.0174791	-0.00428266	-0.0242253	0.0094493	-0.0129866	-0.00925732	-0.00946348	0
2018-10-29	-0.0915972	-0.00658123	0.00428266	0.021229	-0.00361384	0.00441512	0.0124247	0.0119685	0
2018-10-30	-0.0403725	0.0155454	-0.00428266	0.0323299	-0.0186629	-0.00217097	0.00135541	-0.00425146	0
2018-10-31	0.0210014	0.0107928	0.00428266	-0.0159605	-0.0058132	0.0228188	0.0130262	0.0140861	-0.0109291
2018-11-01	-0.0462872	0.0105025	-0.00858374	-0.027686	-0.0347838	-0.00150503	-0.00188728	0.0018354	-0.0110498
2018-11-02	0.089356	-0.0063367	0.00430108	0.0165542	-0.000823497	0.00320969	-0.00289117	0.00438934	0.0749013
2018-11-05	0.00874386	0.00558469	0.0127934	-0.0142806	0.00465754	-0.000145048	0.00136921	-0.0020883	-8.88178e-16
2018-11-06	0.0195409	0.00623983	-0.00424629	-0.00455236	-0.0143155	-0.00514909	-0.00893073	-0.00092431	-0.0103628
2018-11-07	0.0580434	0.0209871	0.00847463	0.0330596	-0.000832178	0.0122883	0.0108209	0.00821738	-0.0104713
2018-11-08	0.0492504	-0.00251213	-0.00847463	-0.0119904	-0.0198998	-0.00126395	0.00328238	-0.00448188	0.0512933
2018-11-09	-0.0030722	-0.00924156	0.00424629	0.00697487	-0.00667474	-0.00482508	-0.0049614	0.000159608	0.00995033
2018-11-13	0.0322934	-0.0213811	0.00843887	0.0772403	-0.0694713	-0.000959975	-0.00728581	-0.00495102	-0.0404095
2018-11-14	-0.0200609	-0.00759624	0	-0.000684697	0.00987925	-0.00648925	-0.00283513	-0.00521659	0.0304592
2018-11-15	-0.0382081	0.0105381	-0.00421053	0.0169783	0.00753356	-0.00697456	0.000599781	-0.00517083	-0.0100503
2018-11-16	0.00577278	0.00222081	-0.00422834	-0.0356446	0.00209927	-0.00167415	-0.00343442	-0.00111656	0.0100503
2018-11-19	-0.00946379	-0.0167831	0.00843887	-0.0660563	0.00044927	-0.00794158	-0.00185376	-0.0085418	0.00995033
2018-11-20	0.0276131	-0.018318	0.00419288	0.0019364	-0.0659069	-0.0122217	-0.00759495	-0.0159683	8.88178e-16
2018-11-21	0.0515759	0.00303865	0.00833338	0.00312013	0.0150785	0.0102239	0.0146179	0.0159354	0.0292704
2018-11-23	-0.0137594	-0.00657647	0	0.0101838	-0.076583	-0.00575464	-0.0139072	-0.00458889	0.00956945
2018-11-26	-0.0189816	0.015413	0	-0.0230237	0.0281709	0.00966218	0.0118867	0.0143726	0
2018-11-27	-0.0116664	0.0032564	0	0.0119494	-0.00447428	-0.00237119	-0.00272543	-0.00402492	0.0281709
2018-11-28	-0.0159427	0.022714	-0.00415801	-0.0424628	-0.0243771	1.80607e-05	-0.00175874	-0.00090499	-0.0281709
2018-11-29	0.0371449	-0.00220011	-0.0125788	0.0544178	0.012683	0.00460685	0.00490336	-5.75295e-05	0.0281709
2018-11-30	0.0236931	0.0081522	0	-0.00603342	-0.0135343	-0.000465527	-0.00837571	-0.0036346	-0.0186921
2018-12-03	0.00632144	0.0108819	0.00421053	0.00427131	0.0495118	0.00995445	0.0117031	0.0183276	0.00938974
2018-12-04	0.0048356	-0.0329002	0.0166671	-0.0168968	0.00630203	-0.00820934	-0.00563005	-0.0114155	0
2018-12-06	-0.0363498	-0.00152335	-0.00414079	-0.0600642	-0.0330798	-0.0474299	-0.0464445	-0.0473612	0.00930239
2018-12-07	0.014896	-0.0235964	-0.00415801	0.0102646	0.0264535	0.00681082	0.0109865	-0.00211954	0.0183491
2018-12-10	0.0277053	0.00176064	0.00415801	0.0140408	-0.0279532	-0.0148085	-0.00838101	-0.0155088	-0.0183491
2018-12-11	-0.034133	-0.000356432	0	0.00863803	0.00382792	0.0133676	0.0126254	0.014806	0.0363676
2018-12-12	0.0629562	0.00540486	0.00826451	0.0176592	-0.00083091	0.0212552	0.0107036	0.0137193	0.0176996
2018-12-13	0.0388265	-0.000199939	0	0.00721699	0.0213824	-0.00255548	-0.000391054	-0.00043287	0.00873368
2018-12-14	0.04597	-0.0192712	-0.00412372	0.0170817	-0.0192235	-0.00886514	-0.00471192	-0.0054088	-0.0264333
2018-12-17	0.0373758	-0.0209923	-0.0082988	-0.00813313	-0.011177	-0.0111525	-0.0105637	-0.00864874	0
2018-12-18	-0.00952585	8.64084e-05	-0.00417537	-0.0187342	-0.0578395	-0.00958564	-0.0106347	-0.00291079	0.00888895
2018-12-19	0.011996	-0.0155155	0.00417537	0.0231786	0.0172692	0.00490373	0.00955639	0.00235457	0.0175443
2018-12-20	-0.00618686	-0.0158978	-0.00417537	0.0226535	-0.0518083	-0.01795	-0.00801466	-0.0145119	-0.0264333
2018-12-21	0.0176342	-0.0208032	0	-0.00754283	-0.00979947	0.000409083	0.00137571	0.00213887	0.00888895
2018-12-27	0.00284149	0.0294429	0.00833338	-0.0524588	-0.0313292	-0.020612	-0.0205165	-0.0240131	-0.00888895
2018-12-28	-0.00121679	-0.00124232	-0.00415801	-0.0203061	0.000766577	0.0172748	0.0224191	0.0169484	0.0176996
2019-01-02	0.0145047	0.0097243	0.0082988	-0.0239295	0.050613	0.00227367	3.86095e-05	0.0020086	0.0173917
2019-01-03	-0.081644	-0.0250683	-0.00414079	-0.0137265	0.018763	-0.0167515	-0.00619207	-0.0155769	-0.0262024
2019-01-04	0.0197686	0.0337594	0.00414079	0.0304267	0.0196449	0.0268783	0.0213991	0.0331435	0.00881063
2019-01-07	-0.0627812	0.00698598	0.0123205	-0.0727742	0.0047207	-0.00379642	-0.00388913	-0.00184797	0.0173917
2019-01-08	0.026382	0.0096486	0.00407333	0.0390902	0.0239563	0.0113987	0.00741932	0.00521257	-0.00865806
2019-01-09	-0.0359428	0.00408965	-0.00407333	-0.0214353	0.0452807	0.00840949	0.00654117	0.00823517	0.0172418
2019-01-10	0.00365297	0.00450827	-0.00819677	0.0140673	0.00389864	-0.0016467	0.00523341	0.00259181	0.00851069
2019-01-11	0.0291959	-0.000146354	0	0.00899802	-0.019647	-0.00507355	-0.0035625	-0.0031299	-0.00851069
2019-01-14	-0.00844637	-0.00527143	0.00819677	-0.0289157	-0.0249448	-0.00389561	-0.0091715	-0.00290204	0
2019-01-15	0.00312013	0.0106646	0	0.020739	0.0275868	0.00490528	0.00581818	0.00329966	0.0169496
2019-01-16	0.0332635	0.0022195	-0.00819677	-0.00378383	0.0111513	0.00512041	-0.00470138	0.00361545	-0.00843887
2019-01-17	0.0111303	0.00756278	-0.00412372	0.0351425	-0.00228572	-0.00340861	-0.00405327	-0.00115516	0
2019-01-18	0.0494184	0.0130969	-0.00414079	-0.0181458	0.0245411	0.0168685	0.0193308	0.0259387	0.0251059
2019-01-22	0.0132825	-0.0142585	0.00826451	-0.0386569	-0.0193243	-0.00584156	-0.00965276	-0.0103546	-0.0082988
2019-01-23	-0.0193789	0.00220047	-0.00826451	0.00571046	-0.00587086	-0.00147607	-0.00851414	-0.00167587	0.0327898
2019-01-24	0.0193789	0.00137473	-0.0167368	-0.0290565	-0.00081813	0.00650309	-0.00350319	0.00528249	-0.00809721
2019-01-25	-0.0512723	0.00845289	0.00840341	-0.0283285	0.00896282	0.0109944	-0.00142792	0.0135296	0.00809721
2019-01-28	-0.0500536	-0.00787781	0.0124742	-0.0193416	-0.0281338	-0.00758889	-0.00916479	-0.00635603	4.44089e-16
2019-01-29	0.0274946	-0.00145727	0	0.0116855	0.0229288	0.00806788	0.0127871	0.000759726	-0.00809721
2019-01-30	-0.0143076	0.0154296	0	-0.0617423	0.00536718	0.00940738	0.0156367	-0.00331868	-0.00816331
2019-01-31	-0.0332994	0.00856063	-0.00414079	-0.0240512	0.00388539	0.00360372	0.0039136	-0.000765832	-3.33067e-16
2019-02-01	-0.0140943	0.000898232	-0.00415801	-0.0286439	0.0138	0.00530166	0.00734434	0.000676396	-0.0165293
2019-02-04	0.0478303	0.00675335	0.0082988	0.0159049	-0.00383203	-0.0038066	0.00197946	-0.000364982	4.44089e-16
2019-02-05	0.00478991	0.00469743	0	-0.0179109	-0.00851479	0.0164926	0.020159	0.0169801	-0.00836825
2019-02-06	0.0227624	-0.00222697	0	0.0139584	0.0113902	-0.00084429	-0.000596497	-0.00381268	0.00836825
2019-02-07	-0.00938573	-0.00940117	0	-0.0179825	-0.0170532	-0.0185785	-0.0111464	-0.0270929	0.0082988
2019-02-08	-0.0482974	0.000676034	0.00412372	-0.0222209	0.00759722	-0.0048094	-0.00316278	-0.0105105	-0.0422004
2019-02-11	0.00134862	0.000708791	0.00819677	-0.0126545	-0.00954623	0.0105914	0.00815903	0.00983614	0.0255333
2019-02-12	-0.0784716	0.0128079	-0.00819677	-0.026657	0.014686	0.00831715	0.000565128	0.0100711	-0.00843887
2019-02-13	0.0120745	0.00301941	0.00410678	0.0287425	0.018885	0.00353779	0.00805646	0.0036908	0.0168071
2019-02-14	-0.0572996	-0.00265515	-0.00410678	-0.01596	0.0149792	-0.00231829	0.000857668	-0.00695784	-0.00836825
2019-02-15	0.0315263	0.01082	0	0.00864164	0.0256856	0.0177516	0.00549688	0.0187602	-0.00843887
2019-02-19	-0.0103987	0.00149765	0.00819677	-0.0169316	0.00301432	0.00142141	-0.00797876	0.000832412	0.00843887
2019-02-20	0.01335	0.00177555	0	0.0116712	0.00943615	0.00684213	0.00686437	0.00816871	-0.0606246
2019-02-21	-0.0850487	-0.00353264	0	-0.0442121	-0.000149087	3.07927e-05	-0.00850657	0.00186723	-0.00896867
2019-02-22	0.00745875	0.00639062	0.00407333	-0.0144367	0.000745212	0.0037918	0.00156281	0.00300861	-0.0181823
2019-02-25	0.0157981	0.00123104	0.0040568	-0.0112487	-0.0357939	0.00306288	0.000715761	0.00415363	0.00913248
2019-02-26	0.0217063	-0.000790696	-0.00813013	-0.00795007	0.0069247	0.00131225	-0.00455115	0.0030721	-4.44089e-16
2019-02-27	0.0790984	-0.00054419	0	0.0124648	0.0179336	-0.00255541	-0.00616063	-0.00464303	-0.00913248
2019-02-28	0.0196452	-0.00282955	0	-0.00112676	-0.00543726	0.00290086	-0.00457907	0.00246142	0
2019-03-01	0.0269607	0.00687167	-0.00408999	-0.0251155	-0.0146456	0.00469459	0.00451294	0.0074438	-0.00921666
2019-03-04	0.0376067	-0.00388815	0.00816331	0.00230947	0.00917859	0.00405241	0.00388453	-0.000777776	-0.00930239
2019-03-05	-0.00872225	-0.00113212	0	-0.0113677	0.00288908	0.00206914	0.00685023	0.00241929	0
2019-03-06	-0.0352165	-0.00654549	0.0040568	-0.0188418	0.00197194	-0.00164552	0.00174833	-0.00285328	0.00930239
2019-03-07	0.0499994	-0.0081589	-0.00813013	0.00687125	0.00468668	-0.00395767	-0.00535757	-0.00604449	-0.00930239
2019-03-08	-0.0112848	-0.00213401	0.00407333	-0.0082988	-0.00848233	-0.00699108	-0.0074661	-0.00521945	0
2019-03-11	-0.0323825	0.0145595	0	-0.0119762	0.0126967	0.00661894	0.00369655	0.00744656	-0.00938974
2019-03-12	0.0018018	0.00294898	0	-0.0231576	0.00135084	0.000814335	0.002875	-0.00167421	4.44089e-16
2019-03-13	-0.00225276	0.00692558	-0.00407333	-0.0318203	0.013113	0.00683207	0.00112366	0.00417725	0.00938974
2019-03-14	0.0205364	-0.00086842	0	-0.00843671	-0.00474849	0.00814557	0.00365852	0.00130053	-0.00938974
2019-03-15	-0.0120028	0.00497252	0	-0.0392721	-0.00104174	0.0103282	0.00594575	0.00844067	-0.00947874
2019-03-18	-0.0295007	0.00369911	-0.00408999	0.0145794	0.00564218	0.00138841	0.00976227	-0.00245301	0
2019-03-19	-0.0327745	-0.000130615	0.00816331	-0.0228916	0.00103589	0.00241172	0.00339324	0.0112048	0.00947874
2019-03-20	0.0244488	-0.00294867	0.00809721	0.0215749	0.0130778	-0.00800111	-0.00451454	-0.0157765	-0.00947874
2019-03-21	-0.0330531	0.010794	0.00402415	-0.0261627	-0.00938699	-0.000708079	0.00878042	-0.00465841	0.0188685
2019-03-22	-0.0130468	-0.0191569	-0.0121214	-0.0174629	-0.0123065	-0.0204594	-0.0202879	-0.0162166	0
2019-03-25	0.0130468	-0.000839425	0	-0.0174932	0.00268177	-0.00176249	-0.00417236	-0.00154288	-0.0284379
2019-03-26	0.0288641	0.00715711	0	0.0257169	0.0112444	0.00884561	0.00260334	0.00639812	0.0284379
2019-03-27	0.0143554	-0.0046552	-0.00816331	0.0154412	-0.00206186	-0.00115755	-0.00029186	-3.85314e-05	-0.0188685
2019-03-28	0.0186751	0.00358312	-0.00410678	-0.0609607	-0.000147438	-0.000886978	0.00556399	0.000798347	4.44089e-16
2019-03-29	-0.0330305	0.00671172	-0.0124225	-0.00429492	0.00836948	0.0101418	0.00618184	0.00852834	-4.44089e-16
2019-04-01	0.0175686	0.0115022	0.0124225	-0.0439954	0.00902481	0.0102269	0.00523275	0.0134395	4.44089e-16
2019-04-02	0.00502858	1.74385e-05	-0.00412372	-0.0366453	0.00520308	0.00331333	0.0100269	0.00621248	0.00947874
2019-04-03	0.0515441	0.0021461	0.0082305	0.0603501	-0.000865301	0.0083435	0.00366794	0.0168386	4.44089e-16
2019-04-04	0.0539532	0.00208247	0	0.0499747	0.00129767	-0.000934809	-0.0022051	0.00280757	-0.0287101
2019-04-05	0.00654399	0.00462568	0	0.14616	0.0134538	0.00226691	0.00605168	0.00181184	0.0192314
2019-04-08	-0.0114802	0.0010469	-0.00410678	-0.0788401	0.0107467	-0.000807455	0.000673882	-0.00386683	-0.00956945
2019-04-09	0.048692	-0.00608595	-0.00412372	0.0824437	-0.00691556	-0.00648322	-0.00353824	-0.00947602	-0.00966191
2019-04-10	0.0229092	0.00347183	0.00412372	-0.0720809	0.0157373	0.00247283	-0.000493013	0.00465895	0.00966191
2019-04-11	0.0446687	3.80851e-05	0	0.0256979	-0.0126264	0.00655476	-0.000533698	0.0024571	-0.00966191
2019-04-12	-0.0275417	0.00658763	0.00410678	-0.0478486	0.0101139	0.00309053	0.00257287	0.0054088	-0.0295588
2019-04-15	0.0086418	-0.000629624	-0.00410678	-0.0597192	-0.00518463	0.00109523	-2.55481e-05	0.00169441	0.0198026
2019-04-16	0.00708297	0.000509235	0	0.00835659	0.00755777	0.00361317	0.00443423	0.00671931	-0.029853
2019-04-17	0.0169433	-0.00227636	0.00410678	0.0327451	-0.00139528	0.00620643	0.000187401	0.00426728	0.0100503
2019-04-18	-0.0210379	0.00157782	-0.0082305	-0.0790142	0.004875	0.00310317	-0.00153236	0.0056877	8.88178e-16
2019-04-23	0.0235912	0.00981389	0.0123205	-0.0232193	0.034684	0.00202469	0.00843497	0.00107286	-0.0202027
2019-04-24	-0.00438117	-0.00219419	-0.00408999	-0.0128686	0.000804937	-0.00279913	-0.00684506	0.00632623	0
2019-04-25	-0.00440045	-0.000369015	-0.00410678	0.0334697	-0.00295461	-0.00330348	-0.00504768	-0.00248498	0.0101524
2019-04-26	-0.0539856	0.00467436	-0.00412372	-0.0349769	-0.0300364	0.00210119	-0.000799337	0.00264902	-0.041243
2019-04-29	0.0199699	0.0010709	0.0082305	0.0105027	-0.00152576	0.00208424	0.00167733	0.00104207	0.0104713
2019-04-30	-0.00380953	0.000950948	-0.00410678	0.000596837	0.0104944	0.000972474	-0.00302042	0.00130188	-0.0210534
2019-05-02	-0.0622003	-0.00965667	0.0163269	0.00683814	-0.0285634	-0.00854816	-0.00906061	0.000108548	-0.0324353
2019-05-03	0.0201052	0.00959217	-0.0163269	0.0173304	0.00141243	0.00180019	0.00398183	0.00543903	0.0109291
2019-05-07	0.0466648	-0.0211306	0	-0.0721387	-0.0137855	-0.0279773	-0.0164158	-0.0261189	-4.44089e-16
2019-05-08	0.0188188	-0.00160667	0	0.0577668	0.00698755	0.00403946	0.00144927	0.00718424	0.0425596
2019-05-09	-0.0150266	-0.00302602	0	-0.00800835	0.000284172	-0.0194643	-0.00878417	-0.0170586	-0.0317487
2019-05-10	-0.0338754	0.00371342	0	-0.0262498	0.00326218	0.00268406	-0.000571797	0.00714914	0.0212774
2019-05-13	-0.023372	-0.0244265	-0.00826451	-0.0219449	-0.00553782	-0.0122513	-0.00551405	-0.0153058	-0.0105821
2019-05-14	0.0338882	0.00798406	0	0.0173486	0.0142789	0.0148589	0.0108184	0.00963378	0.0105821
2019-05-15	0.00309478	0.00582198	0.00414079	-0.0095665	0.0074121	0.00614246	0.00761428	0.00896184	-0.0105821
2019-05-16	-0.0155706	0.00885592	-0.0082988	-0.0460034	0.0117738	0.0136479	0.0077213	0.0172721	0.0210534
2019-05-17	-0.0226155	-0.00585442	-0.00417537	-0.00651468	-0.00566183	-0.00181512	-0.00066521	-0.00581932	-0.0104713
2019-05-20	0.00799365	-0.00677224	0	0.000653381	-0.00332917	-0.0147528	-0.00514889	-0.0162811	4.44089e-16
2019-05-21	0.00793026	0.0084599	0	-0.00885687	0.00291363	0.00500185	0.00246452	0.00845	0.0104713
2019-05-22	0.0379743	-0.00282836	-0.00419288	0.00624078	-0.016624	-0.00120396	0.000718811	0.00207879	0.0103628
2019-05-23	-0.0118571	-0.0119857	-0.00421053	-0.019508	-0.046567	-0.0183132	-0.0141641	-0.0179374	-0.0208341
2019-05-24	-0.0229627	0.00135262	-0.00847463	0.00996686	0.0136316	0.00663154	0.00643613	0.0048933	0.041243
2019-05-28	0	-0.00841089	0.00847463	0.010523	0.0204618	-0.000718775	-0.00120715	0.00133205	-0.0204089
2019-05-29	0.00196657	-0.00693596	0	-0.0181553	-0.00945837	-0.0171948	-0.0115746	-0.0158596	0.0204089
2019-05-30	-0.00907841	0.00209624	0.00421053	-0.0432261	-0.0378566	0.00511699	0.0045628	0.00541453	0.0100503
2019-05-31	-0.0334641	-0.0132832	-0.0126852	-0.0200253	-0.0362403	-0.00789558	-0.00785129	-0.0148329	0
2019-06-03	-0.0299648	-0.00276903	0	-0.0558234	-0.0510566	0.00647523	0.0032189	0.00560979	-0.0100503
2019-06-04	0.0340564	0.0212059	0	0.0906944	0.0111969	0.00510005	0.0040961	0.0150112	0.029853
2019-06-05	-0.012739	0.00812877	0	-0.0427086	-0.0218606	0.00449611	0.000821642	0.000804944	0.00975617
2019-06-06	-0.0112291	0.00611681	-0.00854706	-0.0297663	0.0170078	-0.00256754	0.00547374	-0.0023122	-4.44089e-16
2019-06-07	0.0219244	0.0104429	-0.0216928	0.0593667	0.0259297	0.0160906	0.00988098	0.00768718	0
2019-06-11	0.0190482	0.00429932	-0.00439561	-0.0253178	-0.0159264	0.00824326	0.00903037	0.00912606	0.00966191
2019-06-12	-0.00644384	-0.0020397	-0.013304	-0.0136252	-0.0379565	-0.00621886	-0.0041758	-0.00330676	-0.00966191
2019-06-13	0.00604231	0.00408908	-0.0225743	0.0214294	0.0220985	0.000132086	0.000128934	0.00439536	0.00966191
2019-06-14	0.00360794	-0.00161284	0.00455582	0.0185547	0.0113527	-0.00149117	-0.00309766	-0.00598796	-0.0194181
2019-06-17	-0.0012012	0.000931336	0.0135442	0.000693481	-0.0174059	0.00433701	0.00156838	-0.000875023	0.0289875
2019-06-18	0.00359928	0.00967046	-0.00449439	-0.0424843	0.0195001	0.021794	0.011585	0.0201444	0.00947874
2019-06-19	-0.00640771	0.00298073	-0.0181823	-0.0455044	-0.00516297	0.0015814	-0.0053211	-0.00188472	-0.00947874
2019-06-20	0.00560899	0.00942762	-0.018519	-0.000757289	0.0416628	0.00309752	0.002819	0.00379989	0.00947874
2019-06-21	0.00835493	-0.00126003	-0.0141179	0.040822	0.0115697	-0.00130876	-0.00228426	-0.00125287	4.44089e-16
2019-06-24	0.0415191	-0.00173343	0.00943403	-0.0446171	-0.00522837	-0.00119819	0.00123987	-0.00530989	-0.00947874
2019-06-25	0.00227791	-0.0095417	-0.00470589	-0.0526951	0.0029251	-0.00129391	0.000773631	-0.00376526	-0.0289875
2019-06-26	0.0364895	-0.00123475	0.0140518	0.00679052	0.0218954	-0.00251469	-0.000814081	0.00137944	0.0289875
2019-06-27	-0.0184507	0.00381592	-0.00466201	0.00714005	0.000901984	-0.00129339	-0.0018976	0.00209738	0
2019-06-28	-0.0229809	0.00574091	-0.00938974	0.0137392	0	0.00822296	0.00314271	0.0103585	0.00947874
2019-07-01	0.0237255	0.007643	0.0415764	0.0288204	-0.0226436	0.0052112	0.0096321	0.00983789	-0.00947874
2019-07-02	-0.0070962	0.00292387	-0.00453516	-0.0110456	-0.0417446	0.00159896	0.00819441	0.00042638	-0.00956945
2019-07-03	-0.0079022	0.00764308	0.00453516	0.0298079	0.0225013	0.00750118	0.00660977	0.00712091	0
2019-07-05	-0.00492332	-0.00180748	0.00900907	0.0990208	0.00640377	-0.00447536	-0.00741044	-0.0037888	4.44089e-16
2019-07-08	0.0161932	-0.00484719	0.0133632	0.0708318	-0.00187003	-0.000810165	-0.000512501	-0.00199267	0
2019-07-09	-0.00938269	0.00123582	0	-0.0611149	0.000779606	-0.00306237	-0.00169697	-0.00856368	-0.00966191
2019-07-10	0.0596482	0.00450048	-0.0269075	0.116634	0.0434619	-0.000809717	-0.000767232	-0.0050899	-0.00975617
2019-07-11	0.00390002	0.00228267	-0.0137302	0.0438323	-0.00733921	-0.00281307	-0.00277517	-0.00334257	-0.0098523
2019-07-12	0.0175382	0.0046095	-0.0139213	0.0274527	0.0030021	0.00375917	-0.000512794	-0.000713838	0.0196085
2019-07-15	0.00899971	0.000175844	0.00930239	-0.0489836	-0.00360361	0.000959549	0.00342473	0.00518158	-0.0396091
2019-07-16	-0.0201886	-0.00340958	-0.00464038	-0.101627	-0.0325642	0.00646323	0.0060203	0.00351596	4.44089e-16
2019-07-17	-0.000351679	-0.00655263	-0.00466201	-0.0106573	-0.0107805	-0.00762915	-0.00552386	-0.00726146	0.0100503
2019-07-18	-0.0245695	0.00357554	-0.042966	-0.0564329	-0.0275517	-0.00380499	-0.00563862	-0.00921335	-4.44089e-16
2019-07-19	0.0392346	-0.00619589	0.00486619	-0.017675	0.00868173	0.000322439	0.00208109	0.0026315	0
2019-07-22	0.00346021	0.00282473	0.0144581	-0.0334194	0.0125668	0.00264044	0.00082936	0.00238946	-0.0100503
2019-07-23	0.027931	0.00682416	-0.0144581	0.0541814	0.00897008	0.00914431	0.00556405	0.0162505	0.0100503
2019-07-24	-0.0210463	0.00467716	0.0192314	-0.0419642	-0.0102355	-0.00218995	-0.00735809	0.0025706	-0.0943107
2019-07-25	-0.00584898	-0.00527625	0	-0.0147511	0.00331832	-0.00497501	-0.00165571	-0.0129228	-4.44089e-16
2019-07-26	-0.0255125	0.00736047	0.00947874	0.0446566	0.00110367	0.00572038	0.0079811	0.00466468	-0.0110498
2019-07-29	0.00459121	-0.00161738	0	-0.0196016	0.00393175	-0.00159663	0.0180568	-0.000195673	4.44089e-16
2019-07-30	-0.0181338	-0.00258197	-0.0190482	0.0445901	0.0157287	-0.0162042	-0.00519652	-0.0220024	0.0110498
2019-07-31	0.00286636	-0.0109452	0	0.020081	0.00692897	0.00141977	-0.00787608	0.0034352	-0.0222231
2019-08-01	0.0512575	-0.00903959	-0.00481929	0.148169	-0.0743559	0.00695361	-0.000251785	0.00524586	-0.0112996
2019-08-02	-0.00647914	-0.00730939	-0.00484262	-0.06431	0.0227153	-0.0363548	-0.0237219	-0.0315633	-0.0114287
2019-08-05	-0.0193443	-0.0302302	-0.00486619	-0.0416857	-0.0341857	-0.0221601	-0.0250455	-0.0181834	-0.0350913
2019-08-06	-0.0101666	0.012933	0	-0.0316257	-0.0146529	-0.00131727	-0.00724672	-0.00779718	-0.0119762
2019-08-07	-0.00459121	0.000766596	-0.0147423	0.0306723	-0.0470696	0.00606792	0.00375912	0.00707985	0.0238106
2019-08-08	0.00916145	0.0185884	0	0.0925603	0.0202454	0.0227989	0.0120405	0.0166214	0.0346856
2019-08-09	-0.0144853	-0.00663853	-0.00995033	-0.0474867	0.0198436	-0.0112059	-0.00440861	-0.0128817	0
2019-08-12	-0.0518554	-0.0120297	0	-0.0215062	0.000683177	-0.0033107	-0.00374709	-0.00120821	-0.0114287
2019-08-13	0.0148812	0.0146541	0	0.0365894	0.0455572	0.00988636	0.00334033	0.00601372	0.0227283
2019-08-14	-0.00704098	-0.0297304	-0.0202027	-0.0601569	-0.0301397	-0.0210609	-0.0143098	-0.0221557	-0.0227283
2019-08-15	-0.0348124	0.00246124	-0.0258412	-0.00542007	-0.0212394	-0.00274022	-0.0113783	-0.00698443	0.0227283
2019-08-16	0	0.0143231	-0.0211648	-0.0164387	0.00701637	0.0121204	0.00706989	0.0130637	0.0111733
2019-08-19	0.0220877	0.0120332	0.0367495	-0.0210188	0.0185848	0.0132625	0.0101351	0.0131138	0.0434851
2019-08-20	-0.0117448	-0.00794625	0	0.101536	0.00484262	-0.00502418	-0.00903277	-0.00549419	0.0210534
2019-08-21	-0.00880388	0.00821301	0.0153456	-0.00210116	0.00448767	0.0168536	0.0110225	0.0129336	-0.0104713
2019-08-22	-0.0139375	-0.00050621	0.0151136	-0.0172758	-0.00632176	-0.00872718	-0.0105763	-0.00473973	-0.0105821
2019-08-23	-0.0224729	-0.0262889	-0.0151136	-0.0263295	-0.00972672	-0.0114568	-0.00466845	-0.0116044	-0.0324353
2019-08-27	0.0126785	0.00771486	0.0050633	-0.0374144	0.00286075	0.0112415	-0.000761391	0.0101545	0.0109291
2019-08-28	0.0233474	0.00652414	0.00503779	0.00681932	0.0163337	-0.00340093	0.00353837	-0.00247535	0
2019-08-29	0.0171596	0.0126074	0	0.0882242	0.00970642	0.0150057	0.0097364	0.011713	-0.0109291
2019-08-30	-0.00530706	0.000642621	0	-0.0161294	-0.0106988	0.00558258	0.00317688	0.00844477	-4.44089e-16
2019-09-03	-0.0423118	-0.00692303	-0.00503779	-0.0579558	-0.0365699	-0.00263279	0.00842954	-0.00238322	-0.0222231
2019-09-04	0.0118251	0.0107837	-0.0050633	-0.013492	0.0410279	0.0120022	0.00590833	0.00954055	0.0111733
2019-09-05	0.000391773	0.0129259	0	0.0189017	0.00411016	0.0110199	-0.00549841	0.00842509	0.0110498
2019-09-06	-0.0177835	0.000910204	-0.00508907	0.0185511	0.00963351	0.00189688	0.00153503	0.00534162	-0.0110498
2019-09-09	-0.00279497	-9.40048e-05	0	-0.0109633	0.0169182	-0.00268741	-0.00640993	0.00281516	-0.0339016
2019-09-10	0.0661366	0.000322266	-0.0051151	0.178377	-0.00336081	0.000761928	0.00443196	0.00347911	4.44089e-16
2019-09-11	-0.0169847	0.00720366	0.0051151	-0.0577631	-0.0254905	0.00443305	0.00959614	0.00733809	0.0114287
2019-09-12	0.00607212	0.00287497	-0.0051151	0.0617079	-0.00709632	0.00440462	0.000904466	0.00413254	-0.0114287
2019-09-13	-0.00227273	-0.000724618	0.0051151	-0.0172076	-0.0026534	0.00223042	0.00309813	0.00468513	-0.0115608
2019-09-16	0.0243503	-0.00314054	0.0151902	0.0474542	0.136392	-0.00945672	-0.00627007	-0.00710056	-5.55112e-16
2019-09-17	-0.0308179	0.00257843	0	-0.100928	-0.0669562	0.00236768	-0.000137961	-0.000622149	0.0229895
2019-09-18	-0.0294367	0.000342624	-0.0203053	-0.0727222	-0.0148266	0.000914903	-0.000867815	0.00137387	4.44089e-16
2019-09-19	0.0194634	1.9955e-05	-0.0103094	-0.0155705	0.0125002	0.00681402	0.00577625	0.00547988	0.0112996
2019-09-20	0.0217358	-0.00490761	-0.0104168	0.0122326	-0.00186509	0.00558599	-0.00156448	0.000827258	0.0111733
2019-09-23	-0.027923	-9.69276e-05	0.0155847	-0.0153142	0.00759399	-0.0106029	-0.00256833	-0.0101313	-0.0339016
2019-09-24	-0.0101365	-0.00845201	-0.0103628	-0.00930239	-0.0261218	-0.000431651	-0.0047409	-0.00285442	0.0339016
2019-09-25	-0.0130154	0.00613968	-0.0157484	-0.036483	-0.0113158	-0.00794322	-0.000197512	-0.00594672	-0.0224729
2019-09-26	0.0169262	-0.00243187	-0.0322609	0.00161421	0.0055942	0.00656353	0.00834507	0.00443345	0.0112996
2019-09-27	-0.0129642	-0.00533051	-0.0165293	0.359477	-0.0133175	0.00355381	0.0101684	0.00749107	-0.0112996
2019-09-30	-0.0227964	0.00503493	0.0434851	-0.0350592	-0.0184209	0.00657518	-0.00242679	0.00380024	-0.0114287
2019-10-01	0.0128619	-0.0123341	-0.0324353	0.0157338	-0.0315895	-0.0142188	-0.00648543	-0.0133041	0.0339016
2019-10-02	-0.0341219	-0.0180654	-0.0166209	-0.0246352	-0.0205874	-0.0317365	-0.032839	-0.0279963	-0.0339016
2019-10-04	-0.0534705	0.0220571	-0.0457222	-0.0106447	0.0117182	0.0120154	0.00460012	0.00731558	0.0666914
2019-10-07	0.0202812	-0.00448836	0.0231224	-0.0165452	-0.0003427	0.00604729	0.00592202	0.00701945	-0.0108109
2019-10-08	-0.0383155	-0.0156832	-0.0172915	0.017971	-0.00188695	-0.0118399	-0.00763268	-0.0105728	-0.0331522
2019-10-09	0.0053121	0.00906335	-0.0175958	0.0176537	0.00137268	0.00776217	0.00326353	0.0103107	0.0439631
2019-10-10	0.0265753	0.00639521	-0.00593474	-0.0143346	0.0132858	0.0126328	0.00276739	0.00576625	-0.0108109
2019-10-11	0.049486	0.0108795	0	-0.00236967	0.0235777	0.0171671	0.00841384	0.028163	0
2019-10-15	0.0506589	0.00851839	-0.00597017	-0.00905631	-0.0296877	0.00643414	-0.00490224	0.0093981	0
2019-10-16	0.0226889	-0.00200155	-0.00600602	0.00549124	0.0115099	-0.000903592	-0.00607669	0.00318737	4.44089e-16
2019-10-17	-0.00916737	0.00275902	0	-0.00716849	0.00821257	-0.00419175	0.00200275	-0.00119723	0.0108109
2019-10-18	-0.00731758	-0.00392705	0	-0.00722025	-0.00821257	-0.00651147	-0.00443038	-0.00168851	0.0106953
2019-10-21	0.00193088	0.00684811	0.00600602	-0.0232142	-0.00777162	0.00214452	0.00182616	0.00901133	0.0105821
2019-10-22	-0.0104713	-0.00357506	-0.0120483	0.00246914	0.0124728	0.00165221	0.00679601	0.000527788	-0.0212774
2019-10-23	-0.0357181	0.00284309	0	-0.0136563	0.0243249	-0.000751472	0.00666751	0.00340471	0.0106953
2019-10-25	0.00844905	0.00598302	0.00604231	-0.00125078	0.0138	0.0120804	0.00873905	0.00749788	-0.0215062
2019-10-28	0.00599163	0.00556586	-0.00604231	-0.0542619	-0.00728217	0.00147039	0.000929328	0.00365379	0.0108109
2019-10-29	0.0130566	-0.000832742	-0.0121953	-0.0470739	0.000324781	0.0016686	-0.00341861	-0.000161506	-0.0108109
2019-10-30	0.0213891	0.00324805	-0.00615387	0.16931	-0.0160396	0.00447245	0.00335041	-0.0022739	-0.0444518
2019-10-31	-0.0151195	-0.00302745	-0.0506437	0.00163571	-0.00628933	-0.00626496	-0.0113039	-0.00337045	-5.55112e-16
2019-11-01	-0.0125788	0.00961598	-0.0130721	0.000466853	0.0239513	0.00557445	0.0074278	0.00729913	-0.0114287
2019-11-04	0.0133597	0.00369721	0.0065574	0.0287541	0.00710712	0.0107733	0.00916984	0.0134292	0.0114287
2019-11-05	-0.00469484	-0.00118643	0.0194181	-0.00477328	0.0132706	0.00387108	0.00249225	0.000929816	0.0224729
2019-11-06	-0.0286416	0.000702279	0	-0.0225816	-0.0195676	0.00338922	0.0011593	0.0023845	-0.0111733
2019-11-07	0.00603502	0.00272641	0	-0.00678127	0.00886888	0.00412495	0.00131865	0.00827906	0.0111733
2019-11-08	-0.0040193	0.00255736	-0.00643089	-0.0242235	0.00352564	-0.000219002	-0.00637015	-0.00459311	-0.0224729
2019-11-12	-0.0294259	-0.000400975	0.0254791	-0.0201537	-0.00722488	0.00508916	0.0008231	0.00414529	-5.55112e-16
2019-11-13	0.0111364	0.000711297	-0.0126584	-0.00171842	0.00498273	-0.00214089	-0.00193386	-0.00403115	-0.0346856
2019-11-14	-0.0177948	0.000836743	0	-0.00246003	-0.00144404	-0.00101794	-0.00798285	-0.00377429	0.0232569
2019-11-15	-0.00460348	0.007666	0	0.0110228	0.016245	0.00645085	0.00139493	0.00465674	0
2019-11-18	-0.0194839	0.000503004	0	-0.031678	-0.0136792	-0.00159743	0.00065158	-0.00262697	0
2019-11-19	0.0021363	-0.000592739	0	0.00950958	-0.0248087	-0.00350373	0.00220073	0.0010678	0.0114287
2019-11-20	0.0248696	-0.00376327	0	0.0111456	0.0241679	-0.0025451	-0.00840657	-0.00477497	-0.0229895
2019-11-21	-0.00375391	-0.00158403	0.00634923	0.0115099	0.0248489	-0.00217745	-0.00330184	-0.00155462	0.0229895
2019-11-22	0.0263933	0.00217257	0	0.0354019	-0.0091081	0.00202474	0.0121193	0.00199076	4.44089e-16
2019-11-25	-0.0057143	0.0074793	0.0188093	0.0105203	0.0040932	0.00536979	0.0094383	0.00625288	0.0224729
2019-11-26	-0.00204876	0.00219312	-0.00623055	-0.0259143	0.00969363	0.000803072	0.000925711	-0.000757471	0
2019-11-27	0.029503	0.00416578	0.0124225	0.00618608	-0.00327282	-0.000468943	0.00359201	0.00381926	0.0219789
2019-11-29	0.00437116	-0.00401932	-0.0186921	0.0152998	-0.0257742	-0.00366295	-0.0112682	-0.00382228	-0.0109291
2019-12-02	-0.0359272	-0.00866853	0.00626961	-0.0322838	-0.0244844	-0.0202591	-0.00828163	-0.0207404	4.44089e-16
2019-12-03	-0.0136563	-0.00666017	-0.018928	-0.00847976	-0.00164285	-0.0103388	-0.0176097	0.00189643	-0.0449514
2019-12-04	0.0303675	0.00630364	-0.0128207	-0.00316803	0.035216	0.0125725	0.00414575	0.0115792	-0.0115608
2019-12-06	0.00805157	0.0105934	-0.0129872	-0.053132	0.0218236	0.0123772	0.00709172	0.00197741	0.0229895
2019-12-09	0.00758941	-0.00316785	0.00651468	-0.0218588	-0.00217662	-0.00592017	-0.000795934	-0.00464142	-5.55112e-16
2019-12-10	-0.00758941	-0.00109755	0.0129034	-0.0228855	0.0013998	0.00184506	-0.002788	-0.00266577	-0.0229895
2019-12-11	-0.0186165	0.00290398	0.0063898	-0.0375747	-0.00968304	0.00219491	0.000345114	0.00579921	0
2019-12-12	0.0238155	0.00853861	-0.0063898	0.0625627	0.00750473	0.00398123	0.00789805	0.00568106	0.0115608
2019-12-13	-0.0427851	7.25853e-05	0.0063898	-0.0877515	0.015763	0.00588991	0.0109347	0.00460906	-5.55112e-16
2019-12-16	0.0343733	0.00712239	0	0.0221097	0.00183824	0.0121976	0.0222716	0.00936224	4.44089e-16
2019-12-17	0.0425261	0.000335215	-0.0063898	0.0532258	0.0115643	-0.00391307	0.000828219	-0.00897761	0.0227283
2019-12-18	0.019848	-0.000432354	0	0.0449602	0.00105844	-0.00145206	0.00205363	-0.00495437	-0.0227283
2019-12-19	0.0101524	0.00444931	0.0063898	-0.00127146	0.00557608	0.0021254	0.00437592	-0.00077173	0
2019-12-20	-0.00675678	0.00493264	0.00634923	-0.0562607	-0.00602956	0.00821262	0.00114276	0.0080616	0
2019-12-23	-0.00490845	0.000865757	0.00630917	-0.076326	0.00377274	0.00130115	0.00540706	-0.00134636	0
2019-12-27	0.00603775	0.00495358	-0.0126584	-0.0137489	0.0263114	0.00132927	0.00279137	0.00271266	-0.0115608
2019-12-30	-0.0628845	-0.0057976	0	-0.0341555	0.00409957	-0.00918006	-0.00759591	-0.00662754	-0.011696
2020-01-02	-0.0284456	0.0112856	-0.0192932	-0.049034	-0.032522	0.00986059	0.00227103	0.0102813	0.011696
2020-01-03	0.0252354	-0.00708491	-0.0130721	0.0686514	0.0348571	0.000440191	0.0023774	-0.0125384	-0.011696
2020-01-06	-0.0306084	0.00352717	0.0259755	-0.0763635	0.00450877	-0.00507061	-0.00619305	-0.00699536	-0.035932
2020-01-07	0.0131743	-0.00280714	-0.0129034	-0.0221796	-0.00933087	-0.000206221	-0.00019671	0.00757693	0.0240976
2020-01-08	-0.0198272	0.00489044	0	0.00427843	-0.0423367	0.00309715	0.000142586	0.00703284	-0.0240976
2020-01-09	0.0251301	0.00663324	0	0.00458716	-0.00107025	0.00191327	0.00305674	0.0130435	0.0240976
2020-01-10	-0.0188917	-0.00285931	0	0.00684153	-0.00598391	-0.000900688	-0.00135256	-0.000871068	-0.0119762
2020-01-13	-0.00249066	0.00695206	0.0192932	0.0221553	-0.0120763	-0.000160686	0.00391308	-0.00236051	0.0119762
2020-01-14	-0.0121264	-0.00151569	0	-0.0751589	0.00450696	0.000786617	0.000623362	0.000369407	-0.0363676
2020-01-15	0.0273876	0.00186841	0	0.0030764	-0.00762709	-0.0013716	0.00267931	-0.00179926	0.0243915
2020-01-16	0.0138214	0.00833174	-0.0128207	-0.0137459	0.00964088	0.00106365	-0.00432582	-0.000213687	-0.0121214
2020-01-17	0.0235399	0.00385471	0.00643089	-0.0262942	0.00355295	0.0101634	0.00847276	0.0071748	-0.0122701
2020-01-21	-0.0203154	-0.00265548	0	-0.0107144	-0.00401731	-0.00901155	-0.00835581	0.00219629	-0.0124225
2020-01-22	0.00361519	0.000289046	-0.00643089	-0.0384311	-0.0215971	-0.00580745	-0.00510848	-0.00296399	0.0124225
2020-01-23	-0.0125077	0.00114031	0	0.00298063	-0.0186832	-0.00654108	-0.0085215	-0.00946552	0.0363676
2020-01-24	-0.0130774	-0.00908327	-0.00647251	0.0206193	-0.0220004	0.00874794	0.0103766	0.0139635	0.0235305
2020-01-27	0.00819341	-0.0158557	0.00647251	-0.00182382	-0.0228324	-0.0271298	-0.0231948	-0.0277755	-5.55112e-16
2020-01-28	0.00285191	0.0100034	0.0128207	0.0362112	0.00319785	0.0106542	0.00921798	0.00896553	-0.047628
2020-01-29	-0.0272182	-0.000867223	-0.0063898	-0.06849	0.00502851	0.00489366	0.000384917	0.00159813	0.0240976
2020-01-30	-0.0113518	0.00312945	0.0063898	-0.0690737	-0.0257423	-0.0140566	-0.0136708	-0.0141787	-0.0119762
2020-01-31	0.00674255	-0.0178645	-0.0128207	-0.0162936	-0.00223272	-0.0112057	-0.0130831	-0.0134016	-0.0121214
2020-02-03	-0.0281109	0.00722846	0.0128207	-0.0618317	-0.065915	0.00449702	0.00551591	0.00485801	0.0240976
2020-02-04	0.00645858	0.0148693	0	0.00913248	-0.00903982	0.017428	0.0153747	0.0179707	0
2020-02-05	0.0174435	0.0111878	0	-0.00695051	0.0241681	0.00844772	0.00571763	0.0146931	-0.0119762
2020-02-06	-0.00889648	0.00332013	0	-0.0149322	-0.00635153	0.00877947	0.0029772	0.0071334	0.0119762
2020-02-07	-0.0102653	-0.00541547	-0.0063898	-0.0210158	-0.00712527	-0.00139709	-0.00508835	-0.00450448	0.0350913
2020-02-10	-0.00646972	0.00729965	0.012739	-0.0595802	-0.0235611	-0.00233782	-0.00265798	-0.00146476	-0.0232569
2020-02-11	0.00603971	0.00168707	-0.00634923	-0.0115776	0.0137959	0.00647701	0.0070332	0.00986739	-0.0118345
2020-02-12	0.0246402	0.00644187	0.00634923	0.018746	0.0324254	0.00821914	0.00464687	0.00890806	0
2020-02-13	0.0215866	-0.00163177	0.00630917	-0.0240976	0.00981012	-0.00190033	-0.0109887	-0.000316419	-0.0119762
2020-02-14	-0.00452769	0.00184184	-0.00630917	0.0406269	0.0172448	-0.00391203	-0.00577345	-8.87607e-05	0.0119762
2020-02-18	0.0344652	-0.00292425	0	0.0421887	0.00747375	-0.00206661	-0.00366706	-0.00459575	4.44089e-16
2020-02-19	0.022464	0.00469479	0	0.0344253	0.0234459	0.00894479	0.0101099	0.00784928	-0.0240976
2020-02-20	-0.00273171	-0.00382284	0	0.00346471	0.00320865	-0.00804043	-0.00273674	-0.00910654	-0.0246926
2020-02-21	-0.00117302	-0.0105738	-0.012739	-0.0187656	-0.0137512	-0.00538869	-0.00440954	-0.00621585	0.0124225
2020-02-24	-0.0411318	-0.034088	-0.0194181	-0.00662986	-0.0383322	-0.0402454	-0.0339424	-0.0408923	-0.0250013
2020-02-25	-0.0160266	-0.0307479	0	0.000443361	-0.0242709	-0.0195603	-0.019606	-0.0189545	0.0250013
2020-02-26	0.00330852	-0.00378568	0	0.0258164	-0.0280513	0.000857075	0.00349778	-0.00122118	0.0363676
2020-02-27	-0.0276284	-0.0451682	-0.0537042	-0.0927217	-0.0236731	-0.0338042	-0.0355659	-0.0324119	0.0350913
2020-02-28	0.000424358	-0.00827245	-0.132547	0.0399496	-0.03233	-0.0343748	-0.0322656	-0.0393417	-0.071459
2020-03-02	-0.00339992	0.0450109	-0.116799	0.0349029	0.0269495	0.00443843	0.0112245	-0.00273536	0.13815
2020-03-03	-0.00683471	-0.0285105	-0.173511	0.00482563	-0.00077101	0.0111219	0.00946834	0.0106966	-0.0327898
2020-03-04	0.0199455	0.0413364	-0.277211	-0.0333735	-0.0141764	0.0132107	0.0143924	0.0118029	0.0434851
2020-03-05	-0.0012613	-0.0345107	-0.149532	0.0134834	-0.0225484	-0.0191748	-0.016295	-0.0152019	-0.0215062
2020-03-06	-0.0161157	-0.017201	-0.320472	-0.0225743	-0.0991784	-0.0422893	-0.0368937	-0.034308	0.0108109
2020-03-09	-0.00600345	-0.0790104	-0.310155	-0.00687288	-0.275751	-0.0876358	-0.0799858	-0.0827697	0.082521
2020-03-10	0.0346611	0.0482151	0.287682	0.0709832	0.0799532	-0.0152606	-0.000929063	-0.0141734	0.0098523
2020-03-11	-0.00750629	-0.0501029	-0.04652	0.0253713	-0.0391777	-0.00570141	-0.0141443	-0.00352011	0.111226
2020-03-12	-0.0603892	-0.0999449	-0.241162	0.00375079	-0.0745164	-0.130983	-0.115124	-0.130549	0
2020-03-13	-0.0270409	0.0888084	-0.164303	0.00415111	0.0187869	0.0181564	0.0242628	0.00771484	0.0595921
2020-03-16	-0.120242	-0.127652	-0.154151	-0.0593051	-0.119076	-0.0592437	-0.0408968	-0.0545168	0.0163938
2020-03-17	-0.0616233	0.0582263	-0.233615	-0.0155042	-0.0449208	0.0280259	0.0275377	0.0222673	-0.102654
2020-03-18	-0.180242	-0.0532223	-2.25129	-0.0103209	-0.143878	-0.0611916	-0.0413187	-0.05725	-0.0367014
2020-03-19	0.0678549	0.00469685	0.693147	0.0402264	0.134787	0.026455	0.0138839	0.0197894	0.171358
2020-03-20	-0.0166928	-0.0443276	0.223144	-0.0456538	-0.0537551	0.0489198	0.00757469	0.0363245	-0.209458
2020-03-23	-0.0374766	-0.0297315	-0.916291	-0.010944	0.00185151	-0.0337815	-0.0386688	-0.021257	0.375906
2020-03-24	0.0777997	0.0896832	-0.693147	-0.0185105	0.00442969	0.0805608	0.0866681	0.104143	0.0582689
2020-03-27	-0.0267006	0.037745	1.09861	-0.156411	-0.0853051	0.0253185	0.0117413	-0.00703977	0.0958818
2020-03-30	0.0403791	0.0329666	1.38629	-0.118739	-0.0910673	0.00619017	0.00964603	0.0188658	0.071656
2020-03-31	0.0365364	-0.0161424	-0.0870114	0.014046	-0.000879121	0.00401385	0.0192642	0.0121378	0.0105821
2020-04-01	-0.034766	-0.0451463	-0.200671	-0.0202151	0.0842959	-0.0439155	-0.0390809	-0.0401572	-0.0375379
2020-04-02	0.0567325	0.0225727	0	0.0098523	0.190774	0.00325574	0.00469146	0.00272762	0.0427873
2020-04-03	-0.00502654	-0.0152529	0.105361	-0.0198026	0.130395	-0.0158513	-0.01188	-0.00471813	2.22045e-16
2020-04-06	0.128057	0.0679682	0.405465	0.0606246	-0.0279447	0.0450768	0.0303518	0.0560732	0.0207261
2020-04-07	0.00540409	-0.00160433	-0.0689929	0.00644974	-0.0399807	0.0209766	0.0216296	0.0275597	0.0203053
2020-04-08	0.0304004	0.0334893	0.451985	-0.00880546	0.0299822	0.00100889	-0.00469507	-0.00230164	-0.0151902
2020-04-09	-0.00285578	0.0143834	0.127833	-0.0136541	-0.0422949	0.0143249	0.0286347	0.02219	-0.0416727
2020-04-14	-0.0614293	0.0199585	-0.223144	-0.082836	-0.0615781	0.0037782	-0.00882765	0.0124002	0.00530505
2020-04-15	-0.0287938	-0.0222768	-0.356675	-0.0243193	-0.066703	-0.038346	-0.0340117	-0.0397453	-0.172843
2020-04-16	0.0840074	0.00579986	0	0.0404227	0.00468385	-0.000818026	0.00548367	0.00211649	-0.00630917
2020-04-17	0.0358022	0.0264409	-0.154151	-0.017403	0.00930239	0.0336447	0.0277766	0.0309897	-0.0453152
2020-04-20	-0.0149187	-0.0180428	0	-0.104783	-0.0936378	0.00648922	0.00446043	0.00470574	0.0261453
2020-04-21	-0.0740718	-0.0311552	-0.0870114	0.0354647	-0.279761	-0.0384573	-0.0300009	-0.0407258	-0.00647251
2020-04-22	0.0396681	0.0226713	0.0870114	-0.0304233	0.0524049	0.0123935	0.0227146	0.0159869	0.0192932
2020-04-23	0.0178275	-0.000539564	-0.0870114	-0.0057637	0.0460513	0.00884602	0.0096541	0.00943777	0.0313505
2020-04-24	-0.0134617	0.0138221	0.0870114	-0.0734412	0.0051438	-0.0130436	-0.0128478	-0.0170461	-0.0441712
2020-04-27	-0.0225169	0.0146069	0	0.0522648	-0.0700262	0.0251604	0.0163052	0.0308558	-0.0195446
2020-04-28	-0.00297472	-0.00525614	-0.0870114	0.00368325	0.0232396	0.0142216	0.018926	0.0126439	0
2020-04-29	-0.000993542	0.0262367	-0.0953102	0.0232569	0.0968197	0.0219295	0.0259669	0.0285007	-0.0199342
2020-04-30	-0.0312999	-0.00925512	-0.105361	0.00787124	0.114326	-0.0214066	-0.0356282	-0.0224048	0
2020-05-04	-0.0113462	-0.0242194	0.367725	0	0.0735991	-0.0433456	-0.0253004	-0.037029	0.0264916
2020-05-05	-0.0135772	0.00899995	0	-0.026726	0.129802	0.0236769	0.0164855	0.0247849	0
2020-05-06	-0.00474309	-0.00700387	-0.0800427	0.0210077	-0.0411988	-0.0111592	0.000741679	-0.0115545	-0.0746109
2020-05-07	0.0281269	0.0114389	-0.0870114	-0.00647251	-0.00878681	0.0152351	0.0139479	0.014329	0.0209067
2020-05-11	-0.0249623	0.0169082	0.0870114	-0.0548692	0.00575395	-0.00249565	0.000631541	0.00608964	-3.33067e-16
2020-05-12	-0.0288482	-0.0207578	0.0800427	-0.0727018	0.0117431	-0.00395416	0.00922374	-0.000507288	-0.0138891
2020-05-13	0.00755943	-0.017617	0	0.001638	-0.0267043	-0.0289333	-0.0152489	-0.0259202	0.0675933
2020-05-14	0.00910314	0.0114589	-0.0800427	0.0298289	0.0643458	-0.0166677	-0.0279111	-0.0196983	0
2020-05-15	0.0174377	0.00391869	0	-0.0152064	0.0430681	0.00105254	0.0100908	0.012321	0.00651468
2020-05-18	0.0594839	0.0310152	0.0800427	-0.0902424	0.0686646	0.0503093	0.0420069	0.0551802	0.00647251
2020-05-19	-0.0179288	-0.0105398	0	-0.00265135	-0.00460698	-0.00897231	-0.00769412	0.00148368	-0.0327898
2020-05-20	0.0628096	0.0165139	-0.0800427	-0.0686769	0.0312525	0.00866994	0.0107596	0.013312	-0.040822
2020-05-21	-0.00330891	-0.00780394	0	-0.0768094	0.00863395	-0.011525	-0.00859271	-0.0141575	-0.0210534
2020-05-22	0.00989407	0.00235097	0	0.0101834	-0.0261288	-0.000200225	-0.00365907	0.00071726	0.0140847
2020-05-26	0.00933278	0.0122143	0.154151	0.0080727	0.0291746	0.035731	0.0123507	0.038163	-0.0212022
2020-05-27	-0.0126199	0.0147185	0.0689929	-0.0783691	-0.0403383	0.017752	0.0125272	0.0132147	-0.0143887
2020-05-28	-0.003298	-0.00211017	0	-0.0175443	0.0157079	0.0174738	0.0120587	0.0105331	0.00722025
2020-05-29	0.00658516	0.00480077	-0.0689929	0.0908756	0.00113282	-0.0160458	-0.02313	-0.0166283	-0.0291992
2020-06-02	0.0309279	0.0119215	0.0689929	0.096228	0.113339	0.0342347	0.0233471	0.0368076	0.0219789
2020-06-03	0.000454442	0.0135567	0.0645385	0.106094	0.00554437	0.0330774	0.0257534	0.0380385	0.0143887
2020-06-04	0.00588903	-0.00337438	-0.0645385	0.0491044	0.0050138	-0.00207288	-0.0064399	-0.00455898	-0.137621
2020-06-05	0.0454724	0.0258741	0	0.0587283	0.0561577	0.0364025	0.022278	0.0330053	0.00816331
2020-06-08	-0.0226985	0.0119697	0.125163	-0.0817726	-0.036105	-0.00429372	-0.00180753	-0.00218878	-0.0163938
2020-06-09	-0.0102064	-0.00782976	0.111226	-0.0553632	0.00927062	-0.0156586	-0.0213729	-0.0158509	-0.0336166
2020-06-10	0.0189977	-0.00532724	-0.111226	0.0276515	0.0132676	-0.00821601	-0.00104068	-0.00698504	-0.0259755
2020-06-11	-0.0284085	-0.0607528	0	0.0640219	-0.0792642	-0.0482046	-0.040701	-0.0457108	0.0259755
2020-06-12	-0.0126871	0.0129763	-0.0606246	0.0579763	0.00465839	0.00490117	0.00467581	-0.00175672	0.0253178
2020-06-15	0.00772205	0.00827785	0.117783	0.0202759	0.0252403	-0.00487625	-0.00665251	-0.0031793	-0.0601039
2020-06-16	0.027668	0.0187849	-0.0571584	-0.0590577	0.0307411	0.0279989	0.0289421	0.0333799	0.116799
2020-06-17	-0.0013213	-0.0036068	0	0.0446171	-0.00612222	0.00874716	0.00167413	0.00538349	-0.0735025
2020-06-18	0.0726588	0.000594012	-0.0606246	0.0215836	0.0194606	-0.00747789	-0.00467729	-0.0081586	0.0168071
2020-06-19	-0.0127863	-0.00566548	-0.0645385	0.0287638	0.0162489	0.00416575	0.0109503	0.00400045	-0.0512933
2020-06-22	0.0152423	0.00647406	0.0645385	-0.0474425	0.0208756	-0.00619453	-0.00765405	-0.0055128	0.0259755
2020-06-23	0.0357396	0.00429819	0	0.0980094	-0.0105006	0.0138428	0.0120179	0.0210435	-0.00858374
2020-06-24	-0.000789266	-0.0261953	-0.0645385	-0.0484943	-0.0559587	-0.0295945	-0.0315733	-0.0349231	0.0170944
2020-06-25	-0.00872329	0.0108999	0.0645385	-0.0538755	0.0181913	0.00964671	0.00382208	0.00691587	0.0168071
2020-06-26	-0.0180837	-0.0245252	-0.133531	0.0265916	-0.000731083	-0.00181925	0.0019762	-0.00729216	0.0082988
2020-06-29	0.0738472	0.0145789	0	0.116995	0.0166812	0.00726936	0.010734	0.0117371	-0.0082988
2020-06-30	0.0134682	0.0152923	0.133531	0.00628933	-0.013517	-0.00191672	-0.00904043	0.00642221	0.040822
2020-07-01	0.0271278	0.00500954	-0.133531	-0.038995	0.0211597	-0.00183515	-0.00191114	-0.00409906	-0.0576291
2020-07-02	-0.0123728	0.004531	0	0.0110212	0.026067	0.0245474	0.0132923	0.0279796	-3.33067e-16
2020-07-06	0.0818719	0.0157569	0.0689929	-0.00322893	-0.000927644	0.006343	0.00727752	0.00986437	0.00843887
2020-07-07	-0.0108549	-0.0108775	0	0.00322893	-0.000464145	-0.00746257	-0.0153965	-0.00920313	0
2020-07-08	-0.0023903	0.00779703	0	-0.0294428	0.00486281	-0.0124891	-0.00546572	-0.0097159	0.00836825
2020-07-09	-0.024573	-0.00565963	-0.143101	-0.0378936	-0.0219532	-0.012143	-0.0174577	-0.000428269	-0.00836825
2020-07-10	0.014609	0.0104118	0	-0.0766576	0.0207976	0.0100026	0.00754057	0.0114835	0.00836825
2020-07-13	0.0106475	-0.00940662	0.074108	-0.0677703	-0.0120988	0.0171047	0.0131655	0.0130742	-3.33067e-16
2020-07-14	0.009859	0.0133173	0.0689929	0.0444171	0.00420463	-0.00969235	0.000576241	-0.00804873	0.0082988
2020-07-15	-0.0277843	0.00904104	0.0645385	0.0322488	0.0205337	0.020071	0.0181045	0.0182319	-0.0082988
2020-07-16	-0.0807386	-0.00341192	-0.374693	-0.0491592	-0.00963752	-0.00464968	-0.00669043	-0.00434087	-0.0253178
2020-07-17	0.0449762	0.00284459	0	0.0350379	-0.00531732	-0.00312368	0.00631691	0.0034612	0.0169496
2020-07-20	-0.0613233	0.00837176	0.167054	-0.0673368	0.00508672	0.00467598	-0.0045858	0.00980578	-0.00843887
2020-07-21	0.0171009	0.00167764	0	0.0291934	0.0218987	0.00217701	0.00131032	0.00952837	-0.0170944
2020-07-22	0.000376719	0.00573064	0	0.0154324	-0.000677125	-0.0132449	-0.0100395	-0.00514385	-0.0262024
2020-07-23	0.0260238	-0.0123963	-0.0800427	0.0587311	-0.0223754	-0.00066727	0.000698955	-6.56297e-05	-0.00888895
2020-07-24	-0.0358649	-0.00620963	-0.0870114	-0.0382681	0.000692441	-0.0154815	-0.0142067	-0.0204568	0.0350913
2020-07-27	-0.0531167	0.00736792	0	-0.020463	0.00161383	-0.00339732	-0.00309763	4.67349e-05	-0.00865806
2020-07-28	0.0292511	-0.00649444	0	0.0121767	-0.00438648	-0.00216445	0.00398557	-0.000263302	-0.00873368
2020-07-29	0.0177611	0.0123518	0	0.039308	0.0121883	0.00602772	0.00035887	-0.00101491	-0.00881063
2020-07-30	-0.0247979	-0.00375731	-0.200671	0.125591	-0.0186878	-0.021567	-0.0233432	-0.0351287	-0.00888895
2020-07-31	0.0282363	0.00764119	0	0.00766777	0.00834884	-0.0143725	-0.0155171	-0.00536914	0
2020-08-03	-0.00612091	0.00715537	0.105361	0.165094	0.0194403	0.0190986	0.0226469	0.0267336	-0.0180185
2020-08-04	0.0268803	0.00360545	-0.105361	0.0396772	0.00632199	0.00278328	0.000522005	-0.00365259	-0.0370413
2020-08-05	-0.00224383	0.00640916	0.105361	0.0276232	0.0165182	0.0089221	0.0113207	0.0047013	0.0460911
2020-08-06	-0.0143291	0.00640716	0	0.0696654	-0.00177266	-0.00982035	-0.0128228	-0.00543089	-0.027399
2020-08-07	0.00113874	0.000632794	0	0.0255531	-0.015421	0.000898242	0.000869052	0.0065858	0.027399
2020-08-10	0.0113166	0.00273848	0.0953102	-0.0412043	0.0132008	0.00408	0.00304732	0.000997539	-0.0181823
2020-08-11	-0.0196976	-0.00800105	0	-0.00335169	-0.0109511	0.0238462	0.0170017	0.020236	-0.00921666
2020-08-12	-0.00845184	0.0138995	0	-0.0306817	0.0206835	0.00897316	0.0202316	0.00859361	-0.00930239
2020-08-13	-0.0210534	-0.00204922	-0.0953102	0.0234615	-0.0103995	-0.00611527	-0.0151618	-0.00498382	-0.0577083
2020-08-14	0.0015748	-0.000171947	0	0.0966268	-0.00356507	-0.0158819	-0.0155726	-0.00713421	0.0098523
2020-08-17	0.0325106	0.00270621	0	-0.0244185	0.012643	0.00181381	0.00612239	0.0014964	-0.0098523
2020-08-18	0.00947515	0.00230073	-0.105361	0.0798698	0.00198172	-0.00683756	-0.00832842	-0.00301522	0
2020-08-19	-0.0117626	-0.00441414	0.200671	-0.05589	-0.00198172	0.00790097	0.00580216	0.00739163	-0.00995033
2020-08-20	-0.0122889	0.00315368	0	-0.0190482	-0.0104133	-0.0133471	-0.0162704	-0.0114178	-0.0304592
2020-08-21	-0.0100972	0.00343523	-0.0953102	-0.0632275	-0.0123251	-0.00304051	-0.00190591	-0.0050948	0.0102565
2020-08-24	0.0689929	0.00999358	0.182322	0.113805	0.0174345	0.0225287	0.0169895	0.0233634	-0.0102565
2020-08-25	0.0406908	0.00358987	-0.0870114	0.0477368	0.0160461	7.58774e-05	-0.011155	-0.000376605	-0.0103628
2020-08-26	0.000349711	0.010144	0	0.0291612	-0.00480875	0.00798676	0.00142188	0.00979218	-0.0104713
2020-08-27	-0.00877969	0.00167163	0	0.061458	-0.012124	-0.00645048	-0.00757293	-0.00713601	0.041243
2020-08-28	0.0397632	0.00671001	-0.0953102	0.068672	-0.000887508	-0.00260108	-0.00608851	-0.00483438	0.0588405
2020-09-01	-0.0622361	0.00529949	0.182322	0.243332	0.011696	-0.0130451	-0.0171699	-0.00453332	-0.0388398
2020-09-02	0.0175224	0.015249	0	-0.0274743	-0.0255541	0.0187852	0.0133697	0.020535	0.0292704
2020-09-03	0.0179172	-0.0357576	-0.0870114	0.0420024	-0.00813564	-0.00442575	-0.0152804	-0.0141182	0.00956945
2020-09-04	-0.0492429	-0.00816625	0	-0.0150703	-0.0325176	-0.00891271	-0.00888937	-0.0166109	0.00947874
2020-09-08	-0.0206955	-0.0281489	0.167054	-0.0597776	-0.0698974	0.00170044	0.0223755	0.00973779	0.00938974
2020-09-09	0.0151939	0.0199448	-0.0800427	0.00230017	0.0250727	0.0138693	0.0138224	0.0205216	-0.0577083
2020-09-10	0.0435399	-0.0177412	0	0.00344037	-0.0180586	-0.00378468	-0.00158453	-0.00214172	0.0196085
2020-09-11	-0.00564973	0.000532921	-0.0870114	0.00996733	-0.00575793	0.00203021	0.0047809	-0.00045813	0.00966191
2020-09-14	0.0750181	0.0126613	0	0.0143483	-0.00553879	0.00351774	-0.000968624	-0.000695547	-0.0194181
2020-09-15	-0.0225923	0.00520581	0	0.0027894	0.0229608	0.003172	0.0130716	0.00181816	0.00975617
2020-09-16	0.00669795	-0.00462966	0.0870114	0.0225843	0.0408516	0.00127978	-0.00444189	0.00284818	0.0192314
2020-09-17	-0.053122	-0.00844796	-0.287682	-0.0223058	0.0252586	-0.00690536	-0.00470962	-0.00357096	-0.00956945
2020-09-18	-0.0156087	-0.0112456	0.105361	0.0108019	-0.00347022	-0.0122425	-0.00711127	-0.00697987	0.0190482
2020-09-21	-0.0585264	-0.0116386	0	-0.0225668	-0.0404358	-0.0381082	-0.0343365	-0.0447338	0
2020-09-22	0.0535084	0.010463	0	0.0125999	0.00673403	-0.00401469	0.00432707	0.00413338	0.00938974
2020-09-23	-0.0497248	-0.0240073	0.0953102	0.0214707	0.00119775	0.00614512	0.0119025	0.00384985	-0.0188685
2020-09-24	0.0108921	0.00298295	-0.0953102	-0.0098523	0.00406165	-0.0082887	-0.0130491	-0.00288322	-0.00956945
2020-09-25	-0.0234327	0.0158505	0	0.0231083	-0.000476985	-0.00694462	0.00341007	-0.0109565	0.046957
2020-09-28	0.0572221	0.0159822	0.0953102	0.0249482	0.0120926	0.0237368	0.0144872	0.031705	-0.018519
2020-09-29	-0.0341631	-0.00482424	-0.200671	-0.0163851	-0.0335522	-0.00231517	-0.00514655	-0.00350629	-0.00938974
2020-09-30	0.00558973	0.00821983	0.105361	0.00716849	-0.0019517	-0.00594262	-0.00533851	-0.00508784	0.0550598
2020-10-01	-0.0157307	0.00527894	-0.105361	-0.0360933	-0.00048852	0.00427942	0.0022732	-0.00235059	-0.0180185
2020-10-02	0.0194399	-0.0096178	0	-0.00715665	-0.0414024	0.000174113	0.00384839	-0.00328327	-0.00913248
2020-10-05	-0.00333766	0.0178159	0.105361	0.031006	0.0501595	0.00969198	0.00689235	0.0109158	-0.018519
2020-10-06	-0.00521416	-0.0140868	0	-0.0115826	0.0324069	0.0048304	0.00117718	0.00603942	0
2020-10-07	0.00409913	0.017256	0	0.0455467	-0.0155958	-0.00275327	-0.000620367	0.00174572	0.04567
2020-10-08	-0.0210455	0.00797525	-0.105361	0.00670797	0.0316445	0.006114	0.00533031	0.00875143	0.00888895
2020-10-09	-0.023829	0.00875227	0.105361	-0.0103387	-0.0113704	0.00707395	0.00643954	0.000691362	-0.00888895
2020-10-13	-0.0196393	0.0099585	0.0953102	-0.0207384	-0.00937873	0.000161707	-0.00783228	-0.00247332	-0.0180185
2020-10-14	0.0211939	-0.00664517	0.0870114	0.0415644	0.0202875	-0.00120332	-0.00582121	0.000696432	0
2020-10-15	-0.0311601	-0.00152897	-0.0870114	0.0164042	-0.00370028	-0.0213198	-0.017428	-0.0252083	0.00904984
2020-10-16	-0.00280843	0.000134919	0	0.0210534	-0.00534326	0.0201454	0.0148163	0.0160267	-4.44089e-16
2020-10-19	0.00360939	-0.0164646	0	0.0297016	-0.00724726	0.00136863	-0.00591823	-0.00421758	-0.00904984
2020-10-20	-0.0230826	0.00471614	-0.0953102	-0.000714031	0.0125905	-0.00270262	0.000776295	-0.00919917	-0.00913248
2020-10-21	-0.0350182	-0.0021981	0	-0.00860837	-0.0336938	-0.0154001	-0.0193256	-0.014178	-0.0279088
2020-10-22	0.0255511	0.00520537	-0.105361	0.0372421	0.0173422	-0.000529606	0.00158275	-0.00116172	-0.00947874
2020-10-23	0.0527604	0.00343987	0.105361	0.00806549	-0.0163841	0.0119374	0.0128167	0.00815367	-0.00956945
2020-10-26	-0.066502	-0.0187645	0.0953102	-0.0438677	-0.0318645	-0.019232	-0.011718	-0.0377575	0.00956945
2020-10-27	0.00876649	-0.00303019	-0.0953102	0.0225261	0.0181244	-0.0179039	-0.0109401	-0.00937354	-0.00956945
2020-10-28	-0.043753	-0.0359256	0	-0.030713	-0.0518044	-0.0343065	-0.0258488	-0.0425952	0.0377403
2020-10-29	0.0269881	0.0118765	-0.105361	0.0311819	-0.0383009	-0.000317259	-0.000188095	0.00324373	-0.0186921
2020-10-30	0.00168919	-0.0122037	0	-0.02708	-0.00505926	0.00536235	-0.000802938	-0.00324373	0.0370413
2020-11-02	-0.00126662	0.0122429	0	-0.0362874	0.0395184	0.0208723	0.0138354	0.0195108	0
2020-11-03	0.0295547	0.0176428	0.105361	-0.00500627	0.0188109	0.0241084	0.0230395	0.0251885	-0.0276515
2020-11-04	0.029503	0.0218075	0	0.00774907	0.0375631	0.0241036	0.0165368	0.0192721	0
2020-11-05	0.0340608	0.0192733	0	0.0202127	-0.00730286	0.0123431	0.00388823	0.0195946	0
2020-11-06	-0.0217907	-0.000287754	0	-0.0219572	-0.0368292	-0.00464763	0.000649955	-0.0070321	-0.0380998
2020-11-09	0.0434935	0.011632	0.0953102	-0.00826554	0.0721143	0.0729531	0.0456863	0.0481756	0.00966191
2020-11-10	-0.012126	-0.00140078	-0.0953102	-0.00151019	0.0281381	0.0153695	0.017714	0.00511367	-0.0392207
2020-11-12	-0.0118889	-0.00240592	0	0.00852777	-0.00183613	-0.0104624	0.00666205	-0.00840406	-0.0304592
2020-11-13	0.0137933	0.0135186	-0.105361	0.0121635	-0.0173797	0.00327478	-0.00356372	0.00181939	0.0102565
2020-11-16	0.0413698	0.0115807	0	0.0125048	0.0240196	0.016831	0.0164712	0.00472167	0
2020-11-17	-0.0277641	-0.00480348	0	-0.0471468	-0.00159872	0.00210325	-0.00875296	-0.00039129	0
2020-11-18	0.0204354	-0.0116312	0	-0.0303407	0.0133956	0.00517535	0.003123	0.00519607	0.030153
2020-11-19	-0.031381	0.00393865	-0.251314	-0.0345555	-0.00316242	-0.00669757	-0.00800187	-0.00880482	-0.082521
2020-11-20	0.0146923	-0.00681572	0	-0.00793546	0.0170484	0.00387037	0.00269593	0.00389652	0.0106953
2020-11-23	0.0188929	0.00562009	0.133531	0.0500975	0.0241717	-0.00068074	-0.00277645	-0.000782814	0.0105821
2020-11-24	0.0138486	0.0160325	0.117783	0.0227341	0.0383352	0.0119941	0.0154053	0.0125266	-0.0212774
2020-11-25	-0.000361991	-0.00158567	0	-0.00255755	0.0153434	0.00231273	-0.00640713	-0.000198629	0.0106953
2020-11-27	0.0182965	0.00239406	0	0.0895902	-0.00867953	0.00481492	-0.00368534	0.00344633	0.0210534
2020-11-30	0.0349319	-0.00460608	-0.117783	0.0336127	-0.0123213	-0.0143264	-0.016051	-0.003344	-0.0317487
2020-12-01	-0.00931202	0.0112081	0.117783	-0.0338469	-0.00357857	0.0113675	0.0187407	0.00683379	0.0421115
2020-12-02	0.0236272	0.00178955	0	0.0247497	0.0173517	0.000245417	0.0122447	-0.00517391	-0.0314162
2020-12-03	-0.0187879	-0.000624341	-0.117783	-0.0702666	0.00948852	-0.00155054	0.00415018	-0.00454565	0
2020-12-04	0.0375615	0.00879742	0.117783	0.0379945	0.011025	0.00622168	0.00919603	0.00347246	4.44089e-16
2020-12-07	-0.0164075	-0.00193747	-0.117783	-0.0185764	-0.00938399	-0.0063975	0.000787448	-0.00210463	-0.0434851
2020-12-09	0.00269724	-0.00519772	0	0.0211686	0.00143369	-0.0047769	0.00135674	0.00520533	-4.44089e-16
2020-12-10	0.0396091	-0.00128594	0	0.0573937	0.0280515	0.000510072	0.00538893	-0.0033436	-0.0571584
2020-12-11	-0.012374	-0.00126576	0	0.027399	-0.00558772	-0.00761498	-0.00806454	-0.0137397	0.011696
2020-12-14	0.00945711	-0.0043688	0.117783	0.0363059	0.00638342	0.00367726	-0.00228159	0.0082666	0.0342891
2020-12-15	0.0385214	0.0128384	-0.117783	0.0305947	0.00930239	0.000446729	-0.00283784	0.0105101	-0.0227283
2020-12-16	-0.0122547	0.00177128	0.117783	-0.0516659	0.00628439	0.00313595	0.00880302	0.0150852	0.0339016
2020-12-17	0.00567467	0.00574113	-0.117783	-0.0173992	0.00818878	0.000320803	-0.00302546	0.00743727	-0.0111733
2020-12-18	-0.0274077	-0.00351728	0	-0.00477846	0.0146495	-0.00390348	-0.00334551	-0.0026918	-0.0227283
2020-12-21	-0.00615785	-0.00391393	0.117783	0.072427	-0.0261719	-0.0246323	-0.0174366	-0.0285924	0.0339016
2020-12-22	0.00809459	-0.00207527	0	0.0432007	-0.0164376	0.0135396	0.00572519	0.012887	0.0219789
2020-12-23	0.0242127	0.000745533	0	-0.0142594	0.0221178	0.0110475	0.00657818	0.0125251	4.44089e-16
2020-12-29	0.0340379	0.00998518	0.105361	0.096865	-0.00215075	0.0151178	0.016323	0.0127357	-0.0109291
2020-12-30	-0.0252632	0.00134065	-0.223144	-0.00716849	0.00488139	-0.00220851	-0.00711788	-0.00310042	-4.44089e-16
2021-01-04	0.0460377	-0.00844652	0.117783	0.055108	-0.00488139	-0.00186801	0.00244674	0.000580058	-0.0800427
2021-01-05	-0.0216876	0.00705758	0	-0.0843071	0.0479603	-0.00436812	0.00612405	-0.00551686	0.0800427
2021-01-06	0.0201966	0.00569366	0	-0.00855501	0.0129752	0.0117909	0.0341356	0.0174821	0.0430174
2021-01-07	0.0331652	0.0147382	0	0.0889395	0.00147221	0.00694665	0.00220457	0.00547521	-0.111226
2021-01-08	0.0046083	0.00547687	-0.117783	0.0486925	0.0291767	0.0065098	0.00237433	0.00580276	-0.0118345
2021-01-11	-0.0109796	-0.00657637	0	0.102035	-0.00591135	-0.00781934	-0.0109395	-0.00806616	-0.0240976
2021-01-12	0.00348028	0.000415746	0.117783	0.120458	0.0163938	-0.00202592	-0.00654785	-0.000832684	-0.0122701
2021-01-13	-0.0293793	0.00227302	0	-0.121046	-0.00923302	0.0020683	-0.00127263	0.00105151	-0.0124225
2021-01-14	-0.00358423	-0.0037605	0	-0.0803491	0.00640116	0.0032564	0.00833223	0.00350826	-0.0915672
2021-01-15	-0.0547324	-0.00721599	0	-0.0641667	-0.023674	-0.0123	-0.00978758	-0.0144708	0.0662494
2021-01-19	0.0417823	0.00810348	0	-0.0162744	0.0144147	-0.00233357	-0.00338473	0.00198024	-0.0129034
2021-01-20	-0.0051664	0.0138394	-0.117783	-0.0191811	0.00321486	0.00531396	0.00407929	0.00766577	-0.0130721
2021-01-21	0.0359105	0.000316681	0.117783	-0.0115096	0.00035657	-0.00671172	-0.00371141	-0.00105649	-0.0680535
2021-01-22	0.003814	-0.00301513	-0.117783	0.0688148	-0.0123757	-0.00559983	-0.00303494	-0.00235416	0.0277796
2021-01-25	-0.0318337	0.00360928	0.117783	-0.0643723	0.00844645	-0.0158108	-0.00843268	-0.0167182	-0.0277796
2021-01-26	0.00602775	-0.00148995	-0.251314	-0.0331681	0.000536721	0.00930537	0.00228092	0.0165034	0.0413852
2021-01-27	-0.00210558	-0.0260133	0.133531	-0.00477679	-0.00179019	-0.0116361	-0.0131062	-0.0182265	0.0526437
2021-01-28	0.0199738	0.00971333	-0.133531	0.0285033	-0.00502965	0.0092798	-0.00629627	0.0033328	-0.0259755
2021-01-29	-0.0299603	-0.0195004	-0.154151	-0.0622144	0.00628312	-0.0204063	-0.0183542	-0.0172012	0.0130721
2021-02-01	-0.00213122	0.0159243	0.154151	-0.0979804	0.00837571	0.0115038	0.0091597	0.0139829	-0.0263173
2021-02-02	0.0626127	0.0138025	0	0.0150128	0.0195068	0.0184009	0.00773781	0.0155256	-0.040822
2021-02-03	0.0677897	0.0010083	-0.559616	-0.0319624	0.0172537	-1.07854e-05	-0.00135591	0.00709216	-0.0571584
2021-02-04	-0.00428955	0.0107948	0	0.00851069	0.00647914	0.00814392	-0.00063021	0.00904917	0.0709517
2021-02-08	0.0353692	0.011262	0.223144	0.0958878	0.0288127	0.0137219	0.00304132	-2.70268e-05	-0.0137933
2021-02-09	-0.00911821	-0.00111412	-0.223144	-0.0332712	0.00871358	0.000968572	0.00123017	-0.00342765	0.0137933
2021-02-10	0.0276182	-0.00034522	0.223144	-0.0645253	0.00620106	-0.00365066	-0.00110295	-0.00564186	0
2021-02-11	-0.0146175	0.00166107	0	-0.0493847	-0.00538293	-0.00017283	0.000668042	0.00771724	0.0136057
2021-02-12	0.0320312	0.00469992	-0.223144	0.0102064	0.0208796	0.00595246	0.00931058	0.000639355	6.66134e-16
2021-02-16	-0.0291936	-0.000569437	0	-0.0400864	0.014629	0.014423	0.0238521	0.00104644	-0.0136057
2021-02-17	-0.0200345	-0.000320451	0	-0.0400851	0.0155066	-0.00358195	-0.00564053	-0.0111055	0.0402739
2021-02-18	0.00602648	-0.00442559	-0.287682	0.0623536	-0.00639279	-0.00652681	-0.0140683	-0.00160741	-0.0540672
2021-02-19	-0.0240593	-0.00185662	0.287682	-0.0566298	-0.0160836	0.0078631	0.00103767	0.00762553	6.66134e-16
2021-02-22	0.0146104	-0.0077629	-0.287682	-0.053737	0.0363676	-0.00105883	-0.00177996	-0.00309127	-6.66134e-16
2021-02-23	0.0180326	0.0012555	0.287682	0.0321015	0.00199066	0.00214769	0.00206977	-0.0061284	-0.0425596
2021-02-24	0.0123554	0.0112877	-0.287682	-0.00609386	0.025226	0.00313358	0.00497257	0.0079876	-0.0145988
2021-02-25	-0.0230312	-0.0247834	0.287682	-0.0366031	-0.00238949	-0.00243311	-0.00105327	-0.00694089	0.0289875
2021-02-26	-0.0257206	-0.00476148	0	0.00808289	-0.0112775	-0.0140455	-0.0256619	-0.00672606	0
2021-03-01	-0.00430687	0.0235121	0.223144	0.0275417	-0.0375949	0.0155831	0.0160806	0.016298	0.0419642
2021-03-02	0.0323807	-0.00811367	-0.223144	-0.0128081	-0.0156661	0.00292006	0.00382056	0.00192353	-0.0563529
2021-03-03	-0.0232507	-0.0131523	0.223144	-0.0314769	0.0216148	0.00349319	0.0092888	0.00286133	-0.0294139
2021-03-04	0.0182762	-0.013508	-0.223144	0.0147286	0.0408282	0.000101195	-0.00369044	-0.00168394	0
2021-03-05	0.0223212	0.0193084	0	0.0426856	0.0385059	-0.00826643	-0.00306594	-0.00969732	0.0719735
2021-03-08	0.00281943	-0.00537368	0.223144	-0.0138638	-0.0162794	0.0205969	0.0132754	0.0325254	0.0137933
2021-03-09	0.0379204	0.0140554	0	0.0494547	-0.0106071	0.00371662	0.00166698	0.00395783	0
2021-03-10	0.0216949	0.00601217	-0.223144	0.0504538	0.00561218	0.0110076	-0.000704522	0.0070612	-0.0277796
2021-03-11	0.00912152	0.0103418	0	0.0247359	0.0251595	0.00718714	0.00168764	0.00200209	-0.0141846
2021-03-12	0.0217451	0.00101488	0	0.0270892	-0.00590567	0.0021175	0.00363154	-0.00460929	0
2021-03-15	-0.0112863	0.00647098	0	-0.0547104	-0.00492398	-0.00175129	-0.00174226	-0.00282905	-6.66134e-16
2021-03-16	-0.0195804	-0.00157092	-0.693147	-0.0323009	-0.00713925	0.00321882	0.00795529	0.00662741	-0.0143887
2021-03-17	0.0329687	0.00287521	0	0.0407118	-0.00571891	-0.000100741	-0.00603557	0.00267749	0
2021-03-18	-0.0136248	-0.0148705	-0.693147	-0.0397939	-0.0719384	0.00131544	0.00251212	0.0121824	0
2021-03-19	-0.0104613	-0.000602921	0	-0.00114745	0.0195609	-0.0107507	-0.0105232	-0.0105129	0.0285734
2021-03-22	0.0208144	0.00700056	1.09861	0.0477509	0.00139373	-0.00492712	0.0025888	0.00247351	-0.0141846
2021-03-23	-0.0333206	-0.0076601	-1.09861	0.0203691	-0.0610987	-0.0038913	-0.00400886	0.000328112	0.0141846
2021-03-24	0.00410579	-0.0054823	0.693147	0.0144807	0.0578436	0.000334662	0.00204294	-0.00352756	0.0139862
2021-03-25	-0.030094	0.00522655	0	-0.00360055	-0.0389413	0.000860526	-0.00568582	0.000750554	0
2021-03-26	0.0334626	0.0164944	0	0.0317421	0.0414223	0.00609655	0.00980372	0.00868774	-0.0281709
2021-03-29	0.00287839	-0.000868402	0.405465	-0.0409076	0.00632962	0.00444841	-0.000655944	0.00465255	0.0419642
2021-03-30	0.00477898	-0.00316282	-0.405465	-0.0116305	-0.0130113	0.0119851	0.00532267	0.0128003	0
2021-03-31	0.0118485	0.00361599	0.405465	0.0105593	-0.00939857	-0.00342403	-0.0086744	-1.79898e-05	0
2021-04-01	-0.00188635	0.0117558	-0.405465	0.00853794	0	0.00587174	0.00351946	0.00656342	0.0402739
2021-04-06	0.0409258	0.013361	0	0.0334409	-0.0126704	0.00463942	0.0127206	0.00695983	-0.0822381
2021-04-07	-0.00841775	0.00147414	0	-0.0113696	0.00667199	-0.000110912	0.00901174	-0.00239034	-0.0289875
2021-04-08	-0.00895015	0.00421176	-0.693147	-0.0148709	0.000633112	0.00570251	0.00823	0.00173277	0.0145988
2021-04-09	0.00414079	0.00769032	0.693147	0	-0.00396354	0.000598291	-0.00382019	0.00206855	0.0285734
2021-04-12	0.0188749	-0.000196202	0	0.0364656	0.00522856	-0.00125374	-0.00385806	-0.00125849	0
2021-04-13	-0.0142941	0.00328917	0.405465	-0.00673678	0.00614417	0.00363201	0.000198845	0.00127162	0.0139862
2021-04-14	-0.000685793	-0.00409618	-0.405465	0.00856624	0.0446907	0.00395072	0.00709905	-0.00165618	6.66134e-16
2021-04-15	0.0079718	0.0110332	0	0.0270476	0.00539246	0.00410843	0.00630897	0.00303173	0.0137933
2021-04-16	0.00565548	0.00360225	0	0.014911	-0.00254282	0.0084545	0.00514604	0.0133109	-0.0277796
2021-04-19	-0.0013544	-0.00532058	0	0.013924	0.00418473	0.00152896	-0.00277469	-0.00592707	-0.0141846
2021-04-20	0.0121241	-0.0068256	0.405465	0.0120265	-0.00718458	-0.0211181	-0.0202331	-0.0156657	0.0141846
2021-04-21	0.0222893	0.00926303	0	0.0111332	-0.0189558	0.00734348	0.00515008	0.00438312	0
2021-04-22	0.0254269	-0.00925335	0	0.00691915	0.00122399	0.00909299	0.00620957	0.00816285	-0.0141846
2021-04-23	-0.00298317	0.0108694	0	-0.0557562	0.0107978	-0.00149139	4.61201e-05	-0.00267319	-0.0143887
2021-04-26	0.00532086	0.00178064	0	0.0243321	-0.00698242	0.00280529	0.00353339	0.00109367	0
2021-04-27	0.0019086	-0.000214942	-1.09861	0.0669395	0.0116606	-0.000280494	-0.00260999	-0.00308195	0
2021-04-28	0.0103278	-0.000845888	0	-0.00595294	0.0127162	0.0052811	0.00268898	0.00280995	0
2021-04-29	0.00460252	0.00674003	0	0.0502796	0.0189949	-0.00069947	-0.000314539	-0.00906387	0.0143887
2021-04-30	0.0169706	-0.00722064	0	0.0404641	-0.0192923	-0.00526407	0.00119587	-0.00120766	-0.0438026
2021-05-04	-0.00473106	-0.00395647	0.693147	-0.0111325	0.0239488	-0.00283199	-0.00671421	-0.0186339	0.0148151
2021-05-05	0.0169686	0.000703291	0	0.0271957	0.00116077	0.0139337	0.016635	0.0209351	-6.66134e-16
2021-05-06	0.00988409	0.00813223	0	0.0129243	-0.0126963	0.00277556	0.00522407	0.00170972	-0.0148151
2021-05-07	0.0101848	0.0073463	0	-0.00321544	0.00278654	0.00446064	0.00753776	0.0132639	-0.0150379
2021-05-10	0.0345636	-0.0104905	0	0.0147061	0.000585652	7.51674e-05	-0.000846115	4.93506e-05	0
2021-05-13	0.0422797	-0.0182948	0	0.0627319	-0.0187639	-0.015411	-0.0227666	-0.0131198	-0.0152675
2021-05-14	0.038619	0.0148078	-0.693147	0.0171399	0.0244561	0.0152779	0.011463	0.0141731	0.0152675
2021-05-17	-0.00603695	-0.00253324	0.693147	-0.0389863	0.0108563	-0.00279005	-0.00152879	-0.00129944	0
2021-05-18	-0.0596233	-0.00855378	0	-0.0475723	-0.0108563	-0.00215077	0.000197624	-0.000652304	0
2021-05-19	-0.0654211	-0.00294778	-0.693147	-0.0815081	-0.0302897	-0.0144451	-0.0120192	-0.0179033	0
2021-05-20	0.0593536	0.0104994	0	0.0750978	-0.0235269	0.0128558	0.00996287	0.0168421	0.0150379
2021-05-21	-0.0178456	-0.000784127	0	0.0111912	0.0202211	0.00672902	-0.000247901	0.00436579	0
2021-05-25	0.0303198	0.00773495	0.693147	0.0574587	0.0327218	0.000604226	0.00167143	0.00178496	0.0148151
2021-05-26	0.00655249	0.00187497	0	-0.0161916	0.00319954	0.000208107	-0.000406923	-0.000929622	6.66134e-16
2021-05-27	-0.0347448	0.00116472	0	-0.063776	0.00853038	0.00687754	-0.0010337	-0.00285118	-0.029853
2021-05-28	-0.0157729	0.000768591	-0.693147	0.00324676	0.00244446	0.0074924	0.000418735	0.0073238	0.0150379
2021-06-01	0.0265339	-0.000492497	0.693147	0.026391	0.0088648	0.000815508	0.00820393	0.00304819	-0.0150379
2021-06-02	-0.0192982	0.00144587	0	-0.00792397	0.015537	0.0049374	0.00388203	0.0022682	-0.04652
2021-06-03	-0.0226633	-0.0036353	0	0.00238379	-0.000560774	-0.00208758	-0.0061599	0.00191834	0
2021-06-04	-0.00539624	0.00879529	0	0	0.0081006	0.00118861	0.000663677	0.00384543	0.04652
2021-06-07	0.029228	-0.000797029	0	0.0350913	-0.00557959	0.00427285	0.00115649	-0.00100414	-0.0307717
2021-06-08	0.013532	0.00017507	0	0.034642	0.0101594	0.00113788	0.00252182	-0.00233414	0.0155042
2021-06-09	0.0254042	-0.00182554	0.405465	0.0139657	0	0.00189714	-0.00198644	-0.00380889	0
2021-06-10	0.00504156	0.00464137	0	-0.00629716	0.00414537	-0.00258735	0.00101206	-0.00063687	-0.0155042
2021-06-11	-0.0208909	0.00194659	0	0.00556696	0.00234144	0.00824062	0.00645189	0.00780762	0
2021-06-14	0.00417537	0.00181357	0	0.0268105	0.00233597	0.00237421	0.00176742	-0.00125164	0
2021-06-15	-0.0288204	-0.00201371	0	-0.0278337	0.0153902	0.00349581	0.00360357	0.00355888	0
2021-06-16	-0.00117028	-0.00540479	0.287682	-0.0030758	0.00539158	0.0019756	0.00173708	-0.00120547	0.0606246
2021-06-17	-0.00842729	-0.000435732	0	0.0273474	-0.0177668	0.00204371	-0.0043966	0.00108785	-0.0451204
2021-06-18	0.019297	-0.0132114	0.223144	0.0401481	0.00586672	-0.014673	-0.0191892	-0.0179394	0.0152675
2021-06-21	0.0101797	0.0139052	0	-0.012834	0.0187324	0.00506845	0.00636661	0.00999645	0.0150379
2021-06-22	0.0185541	0.00511143	-0.223144	0.0461412	-0.00120232	0.00135613	0.00391739	0.00211847	-0.0150379
2021-06-23	0.0231771	-0.00108385	0.223144	0.0170944	0.00506668	-0.00918216	-0.00225218	-0.0115745	0.0150379
2021-06-24	0.00766847	0.00579434	0	0.0193679	0.0049088	0.0121498	0.00506345	0.00855778	-0.0150379
2021-06-25	-0.000545802	0.00332507	0.182322	0.0216314	0.00817192	-0.00124943	0.00366418	0.00120139	0.0150379
2021-06-28	0.00815591	0.00231237	-0.182322	0.00299888	-0.0198866	-0.00984008	-0.00888173	-0.00345227	0.0438026
2021-06-29	0.00234382	0.000277311	-0.223144	0.0343381	0.00107066	0.00143386	0.00205925	0.00873176	-0.0143887
2021-06-30	0.0128826	0.00132723	0.223144	0.04652	0.00493696	-0.00911652	-0.00709099	-0.0102206	0
2021-07-01	0.0223267	0.00520805	0	0.0134875	0.00940591	0.00704202	0.0123835	0.00467451	0.0143887
2021-07-02	-0.00487976	0.00747212	0	0.00498302	0.00434183	-0.00014649	-0.000265292	0.00296155	-0.0143887
2021-07-06	-0.0597515	-0.00202395	0	-0.0832392	-0.021766	-0.00694931	-0.00314817	-0.00890272	-0.0294139
2021-07-07	-0.0263074	0.00335338	0	0.00563175	-0.0148692	0.00310544	0.00703628	0.0116223	-0.0303053
2021-07-08	-0.00496279	-0.00859787	0.182322	0.0168275	0.00935283	-0.0202708	-0.0169744	-0.0174894	0.0303053
2021-07-09	0.035896	0.0112148	0	0.0806889	0.0191093	0.0205312	0.0128912	0.0171848	-0.0150379
2021-07-12	-0.0482181	0.00344521	-0.182322	-0.0688742	-0.00517551	0.00455815	0.000496936	0.0065175	-0.0152675
2021-07-13	0.0218441	-0.00352303	0	0.0244929	0.0175408	-0.000118923	-9.82446e-05	-5.50979e-05	0.0152675
2021-07-14	0.00961999	0.00116429	0.182322	-0.0497225	-0.022877	-1.37228e-05	-0.00471726	-4.18004e-05	-6.66134e-16
2021-07-15	-0.00715904	-0.00326757	-0.182322	0.015813	-0.0174058	-0.0099635	-0.0112273	-0.0101418	0.029853
2021-07-16	-0.00189251	-0.0075675	0	0.0422103	0.00163199	-0.00513841	-0.000560623	-0.0057331	0
2021-07-19	-0.00894307	-0.0159968	0	0.0327528	-0.0699251	-0.025732	-0.0236359	-0.0265463	-0.0148151
2021-07-20	-0.0230073	0.0150488	0	-0.0174853	0.0105821	0.00804888	0.00535354	0.00547424	0.0294139
2021-07-21	0.0180255	0.00820807	0	0.0082203	0.0406893	0.0183639	0.0168815	0.0134622	0
2021-07-22	-0.0260766	0.00201463	0	-0.00776812	0.0213677	0.00264327	-0.00429311	0.00595017	-0.0145988
2021-07-23	0.00196967	0.0100943	0	-0.00260284	0.00419231	0.0133684	0.00847111	0.0099251	-0.029853
2021-07-26	0.0442635	0.00237942	0	0.0552176	0.00538359	0.00148774	-0.000305984	-0.0032159	0.0150379
2021-07-27	-0.00547429	-0.00472362	0	0.0294776	-0.000268492	-0.00712103	-0.00418643	-0.00641338	6.66134e-16
2021-07-28	0.0174505	-0.000186319	0	0.0534149	0.00348479	0.0117783	0.00293305	0.00329565	0.0438026
2021-07-29	0.00408391	0.00419739	0.182322	0.0560392	0.0173756	0.00369401	0.00876767	0.00449268	0.0141846
2021-07-30	-0.013428	-0.00542068	0	-0.0275312	0.00367503	-0.00317215	-0.0065369	-0.00616198	-0.0431722
2021-08-02	0.020443	-0.00184459	-0.182322	0.0288368	-0.0461146	0.00950291	0.00700299	0.00156461	-0.0148151
2021-08-03	-0.00442479	0.00817002	0	-0.0191002	-0.00660704	0.00715093	0.00338328	-0.000877142	0
2021-08-04	0.0231953	-0.00464321	0	0.0153653	-0.0284353	0.00332887	0.00254962	0.00877204	-0.0150379
2021-08-05	0.00934418	0.0059875	0	0.0141188	0.0128469	0.00516877	-0.000481596	0.00334258	0.029853
2021-08-06	0.012089	0.00167388	0.182322	-0.00249342	-0.00831049	0.00526102	0.000353849	0.00106519	-0.0148151
2021-08-09	-0.000707089	-0.000940368	0	0.00313885	-0.0237595	-0.000554653	0.0013118	-0.00101819	0.0148151
2021-08-10	0.0138733	0.000992209	-0.182322	0.0247623	0.0227689	0.00103129	0.00402146	0.00160553	0.0145988
2021-08-11	0.00625871	0.00246498	0	0.0451826	0.011403	0.00552413	0.00821912	0.00350542	-0.0145988
2021-08-12	-0.0265184	0.00294774	0.182322	-0.0237433	-0.00182137	0.0035632	-0.00373404	0.00701561	0.0145988
2021-08-13	-0.0157851	0.00160603	0	-0.016148	-0.0101481	0.00196973	0.00353596	0.00250228	0
2021-08-16	0.0490398	0.00261743	0	0.0590449	-0.0154179	-0.00833944	-0.00900742	-0.00324169	0
2021-08-17	-0.0159642	-0.00708577	0.154151	-0.0243238	-0.00692943	-0.00277188	0.00378512	-0.00023738	0.0143887
2021-08-18	-0.0017507	-0.0108066	0	-0.0383054	-0.0116568	-0.00731868	-0.00164316	0.00276092	0.0141846
2021-08-19	-0.0657191	0.00125595	-0.154151	-0.0956334	-0.0264346	-0.0245557	-0.0155272	-0.0126159	-0.0141846
2021-08-20	0.016333	0.00810858	-0.182322	0.0264161	-0.0192971	0.00305623	0.00410554	0.002675	0.0141846
2021-08-23	0.0176996	0.0084877	0	0.0131883	0.0533241	0.00856405	0.0029753	0.00282684	0.0277796
2021-08-24	0.0230635	0.00149458	0	0.070024	0.0329071	-0.00281553	0.00235479	0.00334146	-0.0277796
2021-08-25	-0.00159193	0.00221767	0.182322	-0.00773097	0.0167485	0.00182448	0.00340995	-0.00284514	-0.0141846
2021-08-26	0.00564874	-0.00584196	-0.182322	0.0256278	-0.016467	-0.00156642	-0.00352222	-0.00423577	-0.0143887
2021-08-27	0.0368076	0.00876905	0	0.0575255	0.0226761	0.00238089	0.00322708	0.00367384	0
2021-08-31	0.0294237	0.00294728	-0.223144	0.0443947	0.00398106	-0.000260438	-0.00396841	-0.00105154	0.0143887
2021-09-01	-0.0107661	0.000311713	0.223144	-0.00669689	-0.019367	0.0116842	0.00422439	-0.000682262	-0.0143887
2021-09-02	0.023209	0.00283853	0	0.0310543	0.0199149	0.000649323	0.00196455	0.00102953	0.0143887
2021-09-03	-0.00325946	-0.000335083	0	0.00390073	-0.00576766	-0.010866	-0.00357287	-0.00375628	0
2021-09-07	0.0108776	-0.00340127	0	0.0424451	-0.0127514	0.00537864	0.00154258	0.00391408	0
2021-09-08	0.00740029	-0.00131945	0	0.0260693	0.0126137	-0.00853759	-0.00755923	-0.0148038	0.0141846
2021-09-09	0.00479694	-0.00461624	-0.223144	0.00957692	-0.015967	0.0023709	-0.0101023	0.000824117	-0.0285734
2021-09-10	-0.0296258	-0.00775262	0.223144	0.0251678	0.020365	-0.00313893	0.000710148	-0.000854226	0.0425596
2021-09-13	0.00246164	0.00227392	0.182322	0.0660004	0.0080585	0.00197291	0.00556549	0.00585159	0
2021-09-14	-0.0200321	-0.00576317	-0.405465	0.073956	0.00122357	-0.00359493	-0.00487433	0.00137282	0.0137933
2021-09-15	0	0.00843821	0	-0.0147731	0.0249577	-0.0104786	-0.00250097	-0.00682794	-0.0137933
2021-09-16	-0.00907112	-0.0015523	0	-0.0505838	0.00277907	0.00590179	0.00156508	0.0022867	0.0137933
2021-09-17	0.00286461	-0.00915268	0	0.0544035	-0.00437058	-0.00794378	-0.00912585	-0.0103771	-0.0137933
2021-09-20	0.0199907	-0.017123	0	0.112518	-0.0190278	-0.0175623	-0.00861441	-0.02339	0.0137933
2021-09-21	-0.0086136	-0.00081268	-0.287682	-0.0148724	0.00593474	0.0149013	0.0111014	0.014204	-0.0277796
2021-09-22	0.00712809	0.00947454	0	-0.0417486	0.0243121	0.0127783	0.0145605	0.0102551	-0.0141846
2021-09-23	-0.000991572	0.0120617	0	-0.00143164	0.0138167	0.00974295	-0.000708953	0.00881077	6.66134e-16
2021-09-24	0.0389154	0.00145994	0	0.0266894	0.0108151	-0.009523	-0.00380331	-0.00719922	-0.0289875
2021-09-27	0.022487	-0.00278022	0.287682	0.0765084	0.0182723	0.00187368	0.001689	0.00270884	-0.0148151
2021-09-28	-0.0388414	-0.0205743	0	0.0078771	-0.00554786	-0.021952	-0.00501012	-0.0211101	-0.0150379
2021-09-29	0.0152405	0.00156794	0	0.158318	-0.00570597	0.00831087	0.011327	0.0076247	0.0150379
2021-09-30	-0.0184789	-0.0119812	0	0.0547236	-0.00152711	-0.00623664	-0.00306314	-0.00682953	0
2021-10-01	0.00485359	0.011426	0	-0.0150737	0.00963252	-0.000355891	-0.00841044	-0.00685472	0.0148151
2021-10-04	0.0217122	-0.0130709	0	0.0374489	0.024668	-0.00616068	-0.00228806	-0.00794162	0.0145988
2021-10-05	0.0204775	0.0104695	0	0.184373	0.0158714	0.0151099	0.00938245	0.010449	-0.0294139
2021-10-06	-0.0906329	0.00409449	0	-0.107752	-0.018089	-0.0127261	-0.0115442	-0.0146622	0.0148151
2021-10-07	0.0212863	0.00826405	0.223144	-0.0418532	0.010673	0.0163553	0.0116771	0.0183653	0
2021-10-08	-0.0340731	-0.00191557	0	-0.181891	0.00535477	-0.00610936	0.00247079	-0.00293726	0
2021-10-12	0.0105821	-0.00930916	0.182322	0.0481192	0.012424	-0.00181262	0.00487566	-0.00390473	-0.029853
2021-10-13	0.00237409	0.00301798	-0.182322	0.0611772	-0.00288115	0.00749614	0.00162415	0.00674494	0.0444518
2021-10-14	0.0393575	0.0169192	0	0.0743154	0.00980986	0.013225	0.00918364	0.0138931	0.0285734
2021-10-15	-0.0329418	0.00743244	0	-0.140741	0.010186	0.00630895	0.00364499	0.00802836	-0.0285734
2021-10-18	-0.0150914	0.00336912	0.182322	0.0251829	-0.00626517	-0.00812206	-0.00418345	-0.00726876	-0.0145988
2021-10-19	-0.0709718	0.00736616	-0.182322	0.0152342	0.00885432	-0.000487149	0.00189996	0.00266922	-0.0148151
2021-10-20	0.0577289	0.00365732	0	0.0462569	0.00866009	0.00534712	0.000771435	0.000456848	0
2021-10-21	0.00328408	0.00299143	0.182322	-0.100852	-0.0141996	-0.00290328	-0.00455133	-0.00324951	-0.0150379
2021-10-22	0.00499183	-0.00107315	0	0.0081329	0.0108147	0.00708207	0.00197988	0.00454096	-6.66134e-16
2021-10-25	0.0122868	0.00473694	0	0.00905432	0.00536382	-0.00309671	0.00253269	0.00361246	-0.0152675
2021-10-26	0.0154833	0.00181813	0	0.00451892	0.00475667	0.00795887	0.00755843	0.010067	-0.0155042
2021-10-27	0.00133511	-0.0050644	0	-0.0375704	-0.0212898	-0.00192159	-0.00335148	-0.00325781	6.66134e-16
2021-10-28	-0.0224312	0.00978134	0	-0.113972	-0.00307875	0.00747916	-0.000524039	-0.000603781	0.0155042
2021-10-29	0.00238501	0.00194745	-0.182322	-0.139165	0.000711322	0.00383144	-0.00164285	-0.000481757	6.66134e-16
2021-11-01	-0.0307557	0.00179845	0	0.0323082	0.00390325	0.00917402	0.00702871	0.00746279	0.0152675
2021-11-02	0.0436046	0.00367361	0	0.0753005	0.000118043	0.00488268	-0.00189653	0.00932983	-0.0307717
2021-11-03	0.00602916	0.00644051	0	0.0821478	-0.0327544	0.00340403	-0.00356934	0.000346552	0.0307717
2021-11-04	0.000667668	0.00417317	-0.223144	-0.0742979	-0.0178433	0.00532916	0.00427015	0.00435579	0.029853
2021-11-05	-0.0078734	0.00372591	0.223144	0.0105821	0.0269492	0.00755604	0.00329817	0.00154033	6.66134e-16
2021-11-08	0.0206399	0.000887307	0.182322	0.0532913	0.0083048	0.000949726	-0.000487526	-0.00048846	0
2021-11-09	-0.00363097	-0.00350487	-0.405465	-0.107359	0.0160517	-0.000597555	-0.0036173	-0.0003771	-0.0148151
2021-11-10	0.0444661	-0.00825983	0.223144	0.0219789	-0.0255658	0.000268305	0.00904743	0.00170423	-0.0303053
2021-11-12	0.00173817	0.00774746	0	0.0482206	-0.00570355	0.00654193	0.00105664	0.00163174	0.0152675
2021-11-15	0.0417436	-1.06773e-05	0	0.0763029	-0.00146145	0.00523629	0.000537423	0.00338495	0.0150379
2021-11-16	0.0240867	0.00385776	0	0.14118	0.00462063	0.00335686	-0.00339128	0.00612537	-0.0458095
2021-11-17	-0.00578165	-0.00260502	0	-0.0104713	-0.0264289	0.000594013	-0.00489392	0.000201237	0.0606246
2021-11-18	0.0284352	0.00337904	0	-0.0234303	0.0118872	-0.00207989	-0.00484494	-0.00181074	-0.076373
2021-11-19	0.00389414	-0.00139963	0	-0.0645385	-0.0293533	-0.00416578	-0.00447391	-0.0038145	0.0157484
2021-11-22	0.0081715	-0.00320225	0	-0.0178597	0.0102151	-0.00102551	0.004405	-0.00274387	-6.66134e-16
2021-11-23	-0.0106216	0.00165571	0.182322	0.0737401	0.032223	-0.00853456	0.0015466	-0.0111499	6.66134e-16
2021-11-24	0.0526992	0.00229127	0	0.0172418	-0.000729217	-0.000339324	0.00269773	-0.00368438	-6.66134e-16
2021-11-26	-0.00191833	-0.022987	0	-0.0459097	-0.123147	-0.043905	-0.0338182	-0.039918	0.0752234
2021-11-29	0.0195579	0.0131139	0	0.0902128	0.0098523	0.00540399	0.00931476	0.00156003	-0.0444518
2021-11-30	0.0154814	-0.0191434	-0.182322	-0.0278158	-0.0398636	-0.00816309	-0.00712807	-0.0118977	0.0150379
2021-12-01	0.0190207	-0.0118856	0.182322	0.0129886	-0.0243845	0.0236297	0.0153544	0.0243719	-0.0303053
2021-12-02	0.0388658	0.0140946	-0.182322	-0.0423792	0.0115491	-0.012593	-0.00552111	-0.0136364	0
2021-12-03	-0.0203277	-0.00848447	0.182322	-0.0150477	0.00300968	-0.00445829	-0.000966914	-0.00612033	0.0303053
2021-12-06	0.037797	0.0116627	-0.182322	0.0122733	0.0447752	0.0147105	0.0153208	0.0138009	0.0148151
2021-12-07	0.0440886	0.0204956	0.182322	0.0562947	0.0317829	0.0286586	0.0147709	0.0277725	-0.0148151
2021-12-08	0.0459376	0.00308054	0.154151	0.0781154	0.00502447	-0.0072188	-0.000388364	-0.00805375	0.0148151
2021-12-09	-0.102011	-0.00720704	-0.154151	-0.00471699	-0.0186374	-0.000904242	-0.00215441	-0.00305366	-0.0451204
2021-12-10	0.0428237	0.00950381	0	0.0301961	0.00976139	-0.0023643	-0.00403476	-0.00102039	-0.0155042
2021-12-13	-0.019724	-0.0091782	-0.182322	0.097561	-0.0101646	-0.00699988	-0.0083095	-0.000101776	0
2021-12-14	-0.0323405	-0.00749864	0	0.0928667	-0.00931873	-0.00687952	-0.00177162	-0.0108229	0.0307717
2021-12-15	0.0123435	0.0162162	0	-0.0421608	0.00243936	0.00467629	-0.00665632	0.00147365	-0.04652
2021-12-16	0.0521479	-0.00878183	0	0.109762	0.0153126	0.0111164	0.0124536	0.0102885	0.0157484
2021-12-17	-0.145873	-0.010341	0	-0.0271465	-0.0201973	-0.0112608	0.00128144	-0.00671908	0.0155042
2021-12-20	0.0802521	-0.0114534	0.336472	0.0925029	-0.0275803	-0.00819474	-0.00993791	-0.0189806	0.0152675
2021-12-21	0.0108676	0.0176218	0	0.192974	0.0338177	0.0137175	0.0137121	0.0135414	0
2021-12-22	-0.052543	0.0101287	0.133531	-0.0972989	0.0175525	0.0123683	0.00604548	0.00940894	-0.04652
2021-12-23	-0.0309845	0.00620442	-0.133531	-0.30486	0.0205081	0.00769614	0.00430582	0.0103887	-0.0160003
2021-12-30	0.074542	0.0111401	-0.336472	-0.331304	0.0316348	0.00939544	0.00401588	0.00812553	0.0625204
2022-01-04	0.0581956	0.00309436	0.470004	0.00142395	0.00853633	0.0199004	0.0137028	0.0167152	0.029853
2022-01-05	0.0313199	-0.0195833	0.117783	0.0816303	0.00995033	0.00802521	0.00156038	0.00734883	-0.0148151
2022-01-06	-0.00967527	-0.000964176	0.105361	0.0185668	0.0146203	-0.0173271	-0.00888613	-0.0135952	0.0438026
2022-01-07	-0.0152782	-0.00405844	0	-0.16104	-0.00293148	-0.00417164	0.00467473	-0.00651819	-0.0588405
2022-01-10	-0.064186	-0.00144212	0.262364	0.0240976	-0.0108229	-0.0144695	-0.00536218	-0.0113174	-0.0625204
2022-01-11	0.015296	0.00911833	-0.167054	-0.0588405	0.034635	0.00945658	0.00617545	0.0109455	0.0472529
2022-01-12	-0.0159227	0.00281373	0.0870114	-0.08977	0.0112835	0.00746299	0.00802366	0.0042883	0
2022-01-13	0.00687288	-0.014346	0	0.129379	-0.00236491	-0.00499366	0.00160497	0.00132764	0.0303053
2022-01-14	0.0187521	0.000819577	0.0800427	-0.0146702	0.0186483	-0.00810649	-0.00276697	-0.00929669	-0.0303053
2022-01-18	0.00682098	-0.0185591	0.207639	-0.0557106	0.0167083	-0.0012846	0.0027273	-0.00699274	0
2022-01-19	-0.00682098	-0.00973677	0.0606246	-0.0870114	0.0105713	0.00547293	0.00344614	0.00235322	0
2022-01-20	0.0418872	-0.0110988	0	0.0552627	-0.000678656	0.0029484	-0.000612863	0.00646934	-0.0472529
2022-01-21	-0.0135703	-0.019096	0	0.0265268	-0.00555967	-0.0176086	-0.0120539	-0.0195747	0.0317487
2022-01-24	-0.00536067	0.00276792	0.111226	0.152654	-0.0186041	-0.0405356	-0.0266362	-0.0387277	-0.0317487
2022-01-25	0.0401529	-0.0122467	0	0.00671895	0.022125	0.00736403	0.0101319	0.00748236	0.0472529
2022-01-26	0.0137886	-0.00149775	0	-0.0202938	0.0197582	0.0208402	0.0132498	0.0219423	-0.0472529
2022-01-27	0.0123722	-0.00539854	0.0512933	-0.00685717	-0.00691581	0.0059747	0.0112527	0.00418802	0.0625204
2022-01-28	-0.00627946	0.0240559	-0.0512933	0.0184526	0.00769363	-0.00828044	-0.0117495	-0.013314	-0.0307717
2022-01-31	-0.000112492	0.0187099	0.146603	-0.0848276	0.0130216	0.00477191	-0.000227723	0.00988961	0.0307717
2022-02-01	0.00370558	0.00683951	-0.146603	-0.118243	-0.022732	0.0142271	0.00952131	0.00953286	-0.0152675
2022-02-02	0.0500596	0.00937843	0	0.0231776	0.00347087	0.00222023	0.00624656	-0.000359874	-0.0155042
2022-02-03	0.00679986	-0.0246935	0.0512933	0.0435138	0.0181642	-0.0155291	-0.00716792	-0.0158352	-0.0317487
2022-02-04	0.0172165	0.00514371	0.139762	0.00899171	0.0234309	-0.00777391	-0.00165368	-0.0176524	0.0160003
2022-02-07	0.00259862	-0.00370865	0.160343	-0.0285363	-0.00623792	0.0082905	0.00756405	0.00706657	0.0312525
2022-02-08	0.00228121	0.00836613	-0.076961	-0.0449423	-0.0208216	0.0027298	-0.000845412	0.00234753	0.0152675
2022-02-09	-0.0652638	0.0144128	0.0392207	0.00417514	0.00844627	0.0144741	0.0100392	0.015599	0.0444518
[truncated: 243 more rows]
